# Supplementary material for: Tyrosylprotein sulfotransferase-dependent and -independent regulation of root development and signaling by PSK LRR receptor kinases in Arabidopsis
Source: J Exp Bot. 2021 May 24;72(15):5508–21. doi: 10.1093/jxb/erab233 (PMC8318253; doi:10.1093/jxb/erab233)
Supplement: erab233_suppl_Supplementary_File001 [file erab233_suppl_supplementary_file001.xlsx]

## Sheet: tpst-1 vs wt
Gene locus	Protein function	Fold change tpst/wt	Fold change tpst+PSK/wt	Fold change tpst+PSK/tpst
AT4G29200	Beta-galactosidase related protein	58.6877	54.5361	0.929259
AT1G70260	nodulin MtN21 /EamA-like transporter family protein	24.0592	10.5963	0.440425
At5g42530	unknown function	20.7655	4.24532	0.204441
AT3G44970	Cytochrome P450 superfamily protein	19.7396	1.88299	0.0953914
At1g56430	ARABIDOPSIS THALIANA NICOTIANAMINE SYNTHASE 4, ATNAS4, NAS4, NICOTIANAMINE SYNTHASE 4	13.6685	5.83274	0.426727
AT3G22121	unknown function; Potential natural antisense gene, locus overlaps with AT3G22120	11.6136	4.76036	0.409896
AT1G09310	unknown function	10.8784	4.14503	0.381034
At2g20835	unknown function	10.6793	1.09576	0.102606
At5g01870	Predicted to encode a PR (pathogenesis-related) protein; lipid transfer protein	10.5746	3.58678	0.339189
At2g38530	CDF3, CELL GROWTH DEFECT FACTOR-3, LIPID TRANSFER PROTEIN 2, LP2, LTP2	10.0156	3.21981	0.321481
At4g15370	BARS1, BARUOL SYNTHASE 1, PEN2, PENTACYCLIC TRITERPENE SYNTHASE 2; Encodes an oxidosqualene cyclase that primarily produces the tetracyclic triterpene baruol in vitro	9.66989	0.682746	0.0706053
At2g05380	GLYCINE-RICH PROTEIN 3 SHORT ISOFORM, GRP3S	9.59316	2.27107	0.236739
At1g61800	ARABIDOPSIS GLUCOSE-6-PHOSPHATE/PHOSPHATE TRANSLOCATOR 2	9.24887	8.04588	0.869931
At5g49630	AAP6, AMINO ACID PERMEASE 6; Is a high affinity amino acid transporter capable of transporting aspartate and tryptophan	9.24368	3.30231	0.357251
AT5G44580	unknown function	9.08767	2.87318	0.316163
At3g22120	CELL WALL-PLASMA MEMBRANE LINKER PROTEIN, CWLP	8.8063	3.08839	0.350702
At5g40590	Cysteine/Histidine-rich C1 domain family protein	8.67251	0.739892	0.0853146
AT1G35290	Thioesterase superfamily protein	8.3936	1.90241	0.22665
At5g25610	ATRD22, RD22, RESPONSIVE TO DESSICATION 22	8.32304	2.57566	0.309461
AT4G38410	Dehydrin family protein	8.23929	7.25306	0.880302
AT2G43620	Chitinase family protein	7.92701	1.11627	0.140818
AT4g12490	Bifunctional inhibitor/lipid-transfer protein/seed storage 2S albumin superfamily protein; lipid binding and lipid transport	7.67411	0.798963	0.104111
At2g15050	LIPID TRANSFER PROTEIN, LIPID TRANSFER PROTEIN 7, LTP, LTP7	7.47733	1.83457	0.245351
At4g15360	CYTOCHROME P450, FAMILY 705, SUBFAMILY A, POLYPEPTIDE 3", CYP705A3	7.15304	1.23326	0.172411
At3g06020	FAF4, FANTASTIC FOUR 4; regulation of meristem growth	7.056	8.34738	1.18302
AT2G41810	unknown function	7.00273	3.93958	0.562579
At4g38420	SKS9, SKU5 SIMILAR 9; SKU5 similar 9 (sks9); FUNCTIONS IN: oxidoreductase activity, copper ion binding	6.95366	2.85019	0.409884
AT1G67105	unknown function	6.93036	1.04555	0.150866
At1g23730	ATBCA3, BCA3, BETA CARBONIC ANHYDRASE 3; carbonate dehydratase activity, zinc ion binding	6.85644	4.68886	0.683862
At3g49630	2-oxoglutarate (2OG) and Fe(II)-dependent oxygenase superfamily protein	6.78093	0.81505	0.120197
AT3G27950	GDSL-like Lipase/Acylhydrolase superfamily protein	6.72641	0.287594	0.0427559
At2g38540	ARABIDOPSIS THALIANA LIPID TRANSFER PROTEIN 1, ATLTP1, LIPID TRANSFER PROTEIN 1, LP1, LTP1	6.70772	3.84871	0.573772
At1g55260	Bifunctional inhibitor/lipid-transfer protein/seed storage 2S albumin superfamily protein	6.33975	2.96089	0.467035
At5g59320	LIPID TRANSFER PROTEIN 3, LTP3	6.25292	3.41449	0.546063
AT1G73600	S-adenosyl-L-methionine-dependent methyltransferases superfamily protein	6.15865	1.70248	0.276438
AT5G44572	unknown function	6.15306	1.47416	0.239582
At3g02885	GASA5, GAST1 PROTEIN HOMOLOG 5; GASA5, is involved in the regulation of seedling thermotolerance.	6.13201	2.40299	0.391877
AT1G47395	unknown function	6.01865	2.64238	0.439033
AT1G52700	alpha/beta-Hydrolases superfamily protein; phospholipase/carboxylesterase family protei	5.72083	3.58708	0.627021
At1g68530	3-KETOACYL-COA SYNTHASE 6, CER6, CUT1, CUTICULAR 1, ECERIFERUM 6, G2, KCS6, POLLEN-PISTIL INCOMPATIBILITY 1, POP1; Encodes KCS6, a member of the 3-ketoacyl-CoA synthase family involved in the biosynthesis of VLCFA (very long chain fatty acids).	5.67779	1.85435	0.326597
AT4G26880	Stigma-specific Stig1 family protein; unknown function	5.63005	3.02968	0.538128
AT3G22142	Encodes a Protease inhibitor/seed storage/LTP family protein	5.56299	3.38306	0.608138
At5g55110	Stigma-specific Stig1 family protein; function unknown	5.46772	2.34507	0.428894
At2g43510	ATTI1, TI1, TRYPSIN INHIBITOR PROTEIN 1	5.1847	1.92064	0.370445
At1g17840	ARABIDOPSIS THALIANA WHITE-BROWN COMPLEX HOMOLOG PROTEIN 11; Encodes a plasma membrane-localized ATP-binding cassette transporter, that is required for cutin transport to the extracellular matrix	5.14034	1.93908	0.377228
At3g19200	unknown function	4.93243	2.85446	0.578713
AT4G22470	protease inhibitor/seed storage/lipid transfer protein (LTP) family protein;	4.78933	1.20281	0.251143
AT1G33790	jacalin lectin family protein	4.70715	1.53522	0.326148
At3g59900	ARGOS, AUXIN-REGULATED GENE INVOLVED IN ORGAN SIZE; Inducible by auxin. Involved in lateral organ size control.	4.63192	1.66029	0.358445
At3g16770	ATEBP, EBP, ERF72, ETHYLENE RESPONSE FACTOR 72, ETHYLENE-RESPONSIVE ELEMENT BINDING PROTEIN, RAP2.3, RELATED TO AP2 3	4.56129	1.96645	0.431116
AT5G53486	unknown function	4.52653	2.12772	0.470056
AT1G29670	GDSL-like Lipase/Acylhydrolase superfamily protein	4.47864	1.7151	0.382951
At5g54490	PBP1, PINOID-BINDING PROTEIN 1; Encodes a PINOID (PID)-binding protein containing putative EF-hand calcium-binding motifs	4.44389	1.35468	0.304841
AT5G24070	Peroxidase superfamily protein	4.39788	0.919423	0.209061
AT1G50060	CAP (Cysteine-rich secretory proteins, Antigen 5, and Pathogenesis-related 1 protein) superfamily protein	4.37527	2.08535	0.476622
AT1G69870	NITRATE TRANSPORTER 1.7; Encodes a low affinity nitrate transporter; proton-dependent oligopeptide transport (POT) family protein	4.35527	3.72909	0.856224
AT1G64710	GroES-like zinc-binding dehydrogenase family protein; alcohol dehydrogenase, putative	4.33297	1.44979	0.334595
AT3G15650	alpha/beta-Hydrolases superfamily protein	4.29584	4.08814	0.95165
At1g65570	Pectin lyase-like superfamily protein	4.26402	1.37949	0.323519
At4g04890	PDF2, PROTODERMAL FACTOR 2; Encodes a homeodomain protein that is expressed in the LI layer of the vegetative, floral and inflorescence meristems	4.24939	1.53452	0.361116
At2g23170	encodes an IAA-amido synthase that conjugates Asp and other amino acids to auxin in vitro.	4.2378	1.54801	0.365286
At5g65330	AGAMOUS-LIKE 78, AGL78	4.21431	2.51796	0.597479
At3g51600	LIPID TRANSFER PROTEIN 5, LTP5; Predicted to encode a PR (pathogenesis-related) protein	4.20846	2.38979	0.567855
At2g19590	ACC OXIDASE 1, ACO1, ATACO1	4.19501	1.39026	0.331407
At3g49700	1-AMINOCYCLOPROPANE-1-CARBOXYLATE SYNTHASE 9, ACS9, ATACS9, ETHYLENE OVERPRODUCING 3, ETO3	4.18129	2.13529	0.510677
AT3G60647	unknown function	4.18106	3.29799	0.788792
AT3G60650	unknown function	4.12536	3.18745	0.772648
At5g10180	ARABIDOPSIS SULFATE TRANSPORTER 68, AST68, SULFATE TRANSPORTER 2;1, SULTR2;1; Encodes a low-affinity sulfate transporter expressed in the root cap and central cylinder	4.11953	3.30031	0.801137
At2g47550	unknown function; Plant invertase/pectin methylesterase inhibitor superfamily	4.11192	0.996368	0.242312
AT3G14362	DEVIL 19, DVL19, ROTUNDIFOLIA LIKE 10, RTFL10	4.08056	2.1273	0.521326
At4g16370	ATOPT3, OLIGOPEPTIDE TRANSPORTER, OPT3	4.07806	2.60832	0.639598
At4g21760	BETA-GLUCOSIDASE 47, BGLU47	4.07452	2.46768	0.605636
AT2G30766	unknown function	4.00011	1.8442	0.461037
AT5G41290	Receptor-like protein kinase-related family protein	3.99743	1.03498	0.258911
AT1G49750	Leucine-rich repeat (LRR) family protein	3.97343	1.44758	0.364315
At1g78490	CYTOCHROME P450, FAMILY 708, SUBFAMILY A, POLYPEPTIDE 3", CYP708A3	3.95994	1.45318	0.366969
AT5G14920	Gibberellin-regulated family protein	3.94524	1.54143	0.390706
AT2G41090	Calcium-binding EF-hand family protein; FUNCTIONS IN: calcium ion binding	3.84097	2.09166	0.544565
At3g23110	Bifunctional inhibitor/lipid-transfer protein/seed storage 2S albumin superfamily protein	3.81885	2.14372	0.56135
At5g02760	Protein phosphatase 2C family protein	3.72813	1.33554	0.358232
At2g34655	unknown function	3.65983	3.83785	1.04864
AT3G19430	late embryogenesis abundant protein-related / LEA protein-related	3.62824	1.93875	0.534349
At2g41510	ATCKX1, CKX1, CYTOKININ OXIDASE/DEHYDROGENASE 1; degradation of cytokinins	3.61075	2.11073	0.584567
At4g15350	CYTOCHROME P450, FAMILY 705, SUBFAMILY A, POLYPEPTIDE 2", CYP705A2	3.60778	0.981035	0.271922
At2g44080	Encodes ARL, a gene similar to ARGOS involved in cell expansion-dependent organ growth. Upregulated by brassinosteroid. Acts downstream of BRI1.	3.60143	1.2142	0.337143
At5g38940	RmlC-like cupins superfamily protein	3.56185	0.487182	0.136778
AT4G38140	RING/U-box superfamily protein; FUNCTIONS IN: zinc ion binding; LOCATED IN: anchored to membrane;	3.52521	1.51841	0.430727
AT1G29740	Leucine-rich repeat transmembrane protein kinase	3.50027	0.824356	0.235512
At3g47340	GLUTAMINE-DEPENDENT ASPARAGINE SYNTHASE 1; encodes a glutamine-dependent asparagine synthetase, the predicted ASN1 peptide contains a purF-type glutamine-binding domain	3.45767	1.17607	0.340134
At3g09390	ARABIDOPSIS THALIANA METALLOTHIONEIN-1, ARABIDOPSIS THALIANA METALLOTHIONEIN-K, ATMT-1, ATMT-K, METALLOTHIONEIN 2A, MT2A	3.39728	2.05748	0.605625
AT1G59740	Major facilitator superfamily protein; proton-dependent oligopeptide transport (POT)	3.37179	1.40617	0.41704
At1g76930	EXTENSIN 4, Encodes an Arabidopsis extensin gene that belongs to cell-wall hydroxyproline-rich glycoproteins	3.31121	0.992138	0.299631
At4g08040	1-AMINOCYCLOPROPANE-1-CARBOXYLATE SYNTHASE 11, ACS11	3.30537	1.84053	0.556832
AT5G41300	Receptor-like protein kinase-related family protein	3.28686	0.934396	0.284282
AT5G45670	GDSL-like Lipase/Acylhydrolase superfamily protein	3.27023	1.71137	0.523317
AT1G77640	encodes a member of the DREB subfamily A-5 of ERF/AP2 transcription factor family	3.26736	1.82898	0.559772
AT2G19970	CAP (Cysteine-rich secretory proteins, Antigen 5, and Pathogenesis-related 1 protein) superfamily protein	3.2048	1.66162	0.518478
AT3G46880	unknown function; predicted location chloroplast	3.19713	0.912804	0.285507
At2g16060	AHB1; Encodes a class 1 nonsymbiotic hemoglobin induced by low oxygen levels with very high oxygen affinity.	3.18376	1.31992	0.414579
AT4G34420	unknown function; P-loop containing nucleoside triphosphate hydrolases superfamily protein	3.1749	1.49606	0.471215
AT1G21320	nucleotide binding;nucleic acid binding	3.13036	1.2087	0.386121
AT1G53708	ROTUNDIFOLIA LIKE 9, RTFL9	3.12377	1.84195	0.589656
At5g49520	ARABIDOPSIS THALIANA WRKY DNA-BINDING PROTEIN 48, ATWRKY48, WRKY DNA-BINDING PROTEIN 48, WRKY48	3.10185	1.23576	0.398394
At1g33280	BRN1, NAC DOMAIN CONTAINING PROTEIN 15, NAC015, ANAC015, BEARSKIN 1	3.09997	1.37742	0.444332
AT2G24980	EXT6, EXTENSIN 6; Proline-rich extensin-like family protein	3.09109	2.2178	0.717481
AT2G39510	nodulin MtN21 /EamA-like transporter family protein	3.0835	3.78118	1.22626
AT1G21340	Dof-type zinc finger DNA-binding family protein	3.07923	1.38108	0.448516
At5g06080	LBD33, LOB DOMAIN-CONTAINING PROTEIN 33	3.05339	2.48657	0.814365
AT5G25190	ESE3, ETHYLENE AND SALT INDUCIBLE 3; encodes a member of the ERF (ethylene response factor) subfamily B-6 of ERF/AP2 transcription factor family.	3.04521	1.44688	0.475133
AT5G60530	late embryogenesis abundant protein-related / LEA protein-related	3.04081	1.54734	0.50886
At2g43870	Pectin lyase-like superfamily protein	3.01952	1.79881	0.595727
AT3G28530	UDP-glucose 4-epimerases	3.0165	1.79209	0.594095
AT1G54890	Late embryogenesis abundant (LEA) protein-related	2.967	1.69389	0.570911
At5g13170	ATSWEET15, SAG29, SENESCENCE-ASSOCIATED GENE 29, SWEET15	2.96379	3.0113	1.01603
At5g19650	ATOFP8, OFP8, OVATE FAMILY PROTEIN 8; negative regulation of transcription	2.95701	2.04711	0.692289
AT1G35830	unknown function; VQ motif-containing protein	2.9538	1.05683	0.357787
AT1G07175	unknown function	2.95075	0.981997	0.332795
AT5G14360	Ubiquitin-like superfamily protein	2.94711	1.44918	0.491729
At4g00050	UNE10, UNFERTILIZED EMBRYO SAC 10; transcription factor	2.94528	1.84967	0.628012
AT1G13480	unknown function	2.93938	0.722253	0.245717
At1g09350	ATGOLS3, GALACTINOL SYNTHASE 3, GOLS3; Predicted to encode a galactinol synthase	2.92126	1.53765	0.526365
AT1G12890	encodes a member of the ERF (ethylene response factor) subfamily B-1 of ERF/AP2 transcription factor family	2.90488	1.50655	0.518627
AT1G29730	Leucine-rich repeat transmembrane protein kinase	2.9006	1.12562	0.388065
AT2G47870	Thioredoxin superfamily protein; glutaredoxin family protein	2.89479	1.18279	0.408593
At3g53280	CYP71B5, CYTOCHROME P450 71B5	2.89396	1.60483	0.554543
At4g37970	ATCAD6, CAD6, CINNAMYL ALCOHOL DEHYDROGENASE 6	2.89354	1.72688	0.596807
AT4G25310	2-oxoglutarate (2OG) and Fe(II)-dependent oxygenase superfamily protein	2.88987	0.890954	0.308302
At1g71380	ARABIDOPSIS THALIANA GLYCOSYL HYDROLASE 9B3, ATCEL3, ATGH9B3, CEL3, CELLULASE 3	2.87894	1.13642	0.394736
At4g33220	pectin methylesterase 44 (PME44); FUNCTIONS IN: enzyme inhibitor activity, pectinesterase activity; INVOLVED IN: cell wall modification	2.86203	1.13422	0.396301
At2g21210	Putative auxin-regulated protein whose expression is downregulated in response to chitin oligomers.	2.85884	1.52137	0.532163
AT2G43140	basic helix-loop-helix (bHLH) DNA-binding superfamily protein	2.85553	0.633136	0.221723
AT4G20210	Terpenoid cyclases/Protein prenyltransferases superfamily protein	2.84607	2.40114	0.843666
At4g12735	unknown function	2.83423	2.32993	0.822068
At3g51410	unknown function	2.82651	1.43375	0.507253
At5g52860	ABCG8, ATP-BINDING CASSETTE G8	2.82236	1.43674	0.509056
At5g54710	Ankyrin repeat family protein	2.80858	1.81992	0.647985
ATCG00300	YCF9; PsbZ, which is a subunit of photosystem II.	2.80058	1.97363	0.704724
At4g37580	CONSTITUTIVE PHOTOMORPHOGENIC 3, COP3, HLS1, HOOKLESS 1, UNS2, UNUSUAL SUGAR RESPONSE 2	2.78749	1.68614	0.604895
At1g76420	ANAC031, ARABIDOPSIS NAC DOMAIN CONTAINING PROTEIN 31	2.77104	1.28451	0.463546
AT2G26440	Plant invertase/pectin methylesterase inhibitor superfamily	2.77036	1.36508	0.492746
AT4G21902	unknown function	2.76018	1.24667	0.451663
AT1G50090	ATBCAT7, BCAT7, BRANCHED-CHAIN AMINO ACID TRANSAMINASE 7; aminotransferase class IV family protein	2.73846	1.60193	0.584976
At4g02330	ATPME41, ATPMEPCRB, PECTIN METHYLESTERASE 41, PME41; Encodes a pectin methylesterase that is sensitive to chilling stress and brassinosteroid regulation.	2.72136	1.19559	0.439336
AT4G28850	ATXTH26, XTH26, XYLOGLUCAN ENDOTRANSGLUCOSYLASE/HYDROLASE 26	2.69576	2.12749	0.7892
At5g20820	SAUR-like auxin-responsive protein family	2.68267	1.21155	0.451622
AT1G33440	Major facilitator superfamily protein; proton-dependent oligopeptide transport (POT) family protein	2.67091	1.77785	0.665634
AT1G25275	unknown function	2.66437	1.03959	0.390182
At1g69530	AT-EXP1, ATEXP1; Member of Alpha-Expansin Gene Family	2.65946	1.85848	0.698819
AT4G27400	Late embryogenesis abundant (LEA) protein-related	2.65294	1.70472	0.642578
At2g39350	ABCG1, ATP-BINDING CASSETTE G1; ABC-2 type transporter family protein	2.63227	1.26713	0.481385
AT1G49405	unknown function	2.62773	1.57807	0.600546
AT3G09922	A. THALIANA INDUCED BY PHOSPHATE STARVATION1, ATIPS1, INDUCED BY PHOSPHATE STARVATION1, IPS1	2.62653	1.91428	0.728823
At2g41100	RABIDOPSIS THALIANA CALMODULIN LIKE 4, ATCAL4, TCH3, TOUCH 3	2.62148	1.50257	0.573175
AT4G19810	CHIC, CLASS V CHITINASE	2.61632	1.54034	0.588744
At5g20045	unknown function	2.61194	1.06728	0.408616
At1g75390	ATBZIP44; basic leucine-zipper 44	2.60546	2.01351	0.772803
At5g06630	proline-rich extensin-like family protein	2.60273	2.34267	0.900083
At3g08860	PYD4, PYRIMIDINE 4; Encodes a protein that is predicted to have beta-alanine aminotransferase activity.	2.59814	2.55965	0.985187
AT3G22550	unknown function	2.59287	1.64677	0.635115
At1g06080	ADS1, DELTA 9 DESATURASE 1; homologous to delta 9 acyl-lipid desaturases of cyanobacteria and acyl-CoA desaturases of yeast and mammals. expression down-regulated by cold temperature.	2.59083	1.34495	0.519119
At1g28010	ABCB14, ARABIDOPSIS THALIANA ATP-BINDING CASSETTE B14	2.58556	1.43909	0.556586
AT3G10720	Plant invertase/pectin methylesterase inhibitor superfamily	2.58149	1.20085	0.465176
At5g38980	unknown function	2.57513	1.2899	0.500907
At4g36110	SAUR9, SMALL AUXIN UPREGULATED RNA 9; SAUR-like auxin-responsive protein family	2.5692	1.00061	0.389464
At4g02700	SULFATE TRANSPORTER 3;2, SULTR3;2	2.55843	2.35978	0.922355
AT3G54780	Zinc finger (C3HC4-type RING finger) family protein; FUNCTIONS IN: ubiquitin-protein ligase activity	2.54363	1.78904	0.703341
AT5G44585	unknown function	2.53788	0.468499	0.184602
AT1G19380	unknown function	2.51431	1.25709	0.499976
AT4G13495	unknown function	2.49337	1.62038	0.649875
At5g55620	unknown function	2.47932	1.81836	0.733409
AT1G62290	Saposin-like aspartyl protease family protein	2.45892	1.64824	0.670311
At4g23920	ATUGE2, UDP-D-GLUCOSE/UDP-D-GALACTOSE 4-EPIMERASE 2, UDP-GLC 4-EPIMERASE 2, UGE2	2.4456	1.73177	0.708119
At2g21590	AP4; Encodes the large subunit of ADP-glucose pyrophosphorylase, the enzyme which catalyzes the first and limiting step in starch biosynthesis	2.39902	2.06462	0.860609
At1g20070	unknown function	2.37924	2.06822	0.869278
At2g18193	P-loop containing nucleoside triphosphate hydrolases superfamily protein	2.37446	2.76542	1.16465
AT5G02540	NAD(P)-binding Rossmann-fold superfamily protein; short-chain dehydrogenase/reductase (SDR) family protein	2.36587	1.56402	0.661077
AT1G59218	Disease resistance protein (CC-NBS-LRR class) family, defense response	2.36199	1.06836	0.452315
At5g12330	LATERAL ROOT PRIMORDIUM 1, LRP1	2.36136	1.7164	0.726867
AT1G43910	P-loop containing nucleoside triphosphate hydrolases superfamily protein; AAA-type ATPase family protein	2.36112	2.97907	1.26172
AT2G38600	HAD superfamily, subfamily IIIB acid phosphatase	2.35796	3.44964	1.46298
At2g21610	A. THALIANA PECTINESTERASE 11, ATPE11, PE11, PECTINESTERASE 11; N-terminal protein myristoylation, cell wall modification	2.35755	1.03178	0.43765
AT4G18335	unknown function;	2.35047	1.73856	0.739663
AT1G58807	Disease resistance protein	2.34284	1.12045	0.478246
At1g53130	GRI, GRIM REAPER; Encodes GRIM REAPER (GRI), involved in the regulation of cell death induced by extracellular ROS (reactive oxygen species)	2.33076	2.21875	0.951941
At1g33600	Leucine-rich repeat (LRR) family protein	2.3306	1.16152	0.49838
AT5G18080	SAUR24, SMALL AUXIN UP RNA 24	2.32917	1.34628	0.578009
At4g15530	PPDK, PYRUVATE ORTHOPHOSPHATE DIKINASE	2.32836	1.36668	0.586971
AT1G58807	Disease resistance protein (CC-NBS-LRR class) family, defense response	2.32424	1.08394	0.466365
At2g02990	ATRNS1, RIBONUCLEASE 1, RNS1	2.32074	1.48639	0.640479
At5g59070	UDP-Glycosyltransferase superfamily protein	2.31926	1.50502	0.648922
AT5G55370	MBOAT (membrane bound O-acyl transferase) family protein	2.30266	0.926929	0.402546
At3g23150	ETHYLENE RESPONSE 2, ETR2; ethylene perception	2.29394	1.27694	0.556659
At1g05010	ACO4, EAT1, EFE, ETHYLENE FORMING ENZYME, Encodes 1-aminocyclopropane-1-carboxylate oxidase	2.29376	1.31728	0.574289
At1g02430	ADP-RIBOSYLATION FACTOR D1B, ARFD1B, ATARFD1B; A member of ARF GTPase family	2.29277	0.744988	0.32493
AT2G37740	ATZFP10, ZFP10, ZINC-FINGER PROTEIN 10	2.28315	1.50839	0.660663
AT3G46370	Leucine-rich repeat protein kinase family protein	2.28297	1.45647	0.637973
At5g57540	ATXTH13, XTH13, XYLOGLUCAN ENDOTRANSGLUCOSYLASE/HYDROLASE 13	2.27905	1.68462	0.739176
AT1G06330	Heavy metal transport/detoxification superfamily protein	2.27806	1.72032	0.75517
AT2G43610	Chitinase family protein	2.26096	0.807897	0.357325
AT3G48610	NON-SPECIFIC PHOSPHOLIPASE C6, NPC6	2.25297	1.90787	0.846824
AT3G61310	AT hook motif DNA-binding family protein	2.25087	1.63309	0.725538
AT2G38970	Zinc finger (C3HC4-type RING finger) family protein; FUNCTIONS IN: ubiquitin-protein ligase activity,	2.2491	1.8281	0.812816
At1g72920	Toll-Interleukin-Resistance (TIR) domain family protein	2.24524	1.18955	0.52981
At2g34650	ABR, ABRUPTUS, PID, PINOID; Encodes a protein serine/threonine kinase that may act as a positive regulator of cellular auxin efflux…	2.23072	1.68396	0.754894
AT5G65320	basic helix-loop-helix (bHLH) DNA-binding superfamily protein	2.22759	1.18145	0.530373
At4g24260	ATGH9A3, GH9A3, GLYCOSYL HYDROLASE 9A3, KOR3; Encodes a protein with similarity to endo-1,4-b-glucanases	2.2259	2.18333	0.980876
AT5G44578	unknown function	2.21951	1.78707	0.805165
AT1G65370	TRAF-like family protein	2.2193	2.48868	1.12138
At3g61810	Glycosyl hydrolase family 17 protein	2.21676	1.62374	0.732481
At4g18450	encodes a member of the ERF (ethylene response factor) subfamily B-3 of ERF/AP2 transcription factor family.	2.2155	1.14879	0.518527
AT3G55720	unknown function	2.21349	1.26766	0.572698
At2g47260	ATWRKY23, WRKY DNA-BINDING PROTEIN 23, WRKY23	2.20533	1.89664	0.860025
AT1G60110	Mannose-binding lectin superfamily protein	2.20087	1.08176	0.491516
At4g34970	ACTIN DEPOLYMERIZING FACTOR 9, ADF9	2.20074	1.88521	0.856628
At2g16660	Major facilitator superfamily protein; INVOLVED IN: response to karrikin	2.20031	1.4066	0.639273
AT2G32960	ATPFA-DSP2, PFA-DSP2, PLANT AND FUNGI ATYPICAL DUAL-SPECIﬁCITY PHOSPHATASE 2	2.18739	1.37881	0.630343
At4g29780	unknown function	2.18491	0.944291	0.432188
AT4G19460	UDP-Glycosyltransferase superfamily protein	2.17568	1.37815	0.633433
At4g21200	ARABIDOPSIS THALIANA GIBBERELLIN 2-OXIDASE 8, ATGA2OX8, GA2OX8, GIBBERELLIN 2-OXIDASE 8	2.16341	1.70423	0.787752
At1g10550	XET, XTH33, XYLOGLUCAN:XYLOGLUCOSYL TRANSFERASE 33; Encodes a membrane-localized protein that is predicted to function during cell wall modification.Overexpression of XTH33 results in abnormal cell morphology	2.16314	1.69619	0.784133
AT4G14365	XB3 ORTHOLOG 4 IN ARABIDOPSIS THALIANA, XBAT34	2.15873	1.22595	0.567906
AT2G34080	Cysteine proteinases superfamily protein	2.15244	1.15011	0.534329
AT1G33610	Leucine-rich repeat (LRR) family protein;	2.15187	1.10062	0.511469
At4g01770	RGXT1, RHAMNOGALACTURONAN XYLOSYLTRANSFERASE 1	2.15024	1.11825	0.520055
AT3G47510	unknown function	2.14605	1.52244	0.709417
AT5G67330	ARABIDOPSIS THALIANA NATURAL RESISTANCE ASSOCIATED MACROPHAGE PROTEIN 4, ATNRAMP4	2.14432	1.39823	0.65206
At4g14560	AUXIN RESISTANT 5, AXR5, IAA1, INDOLE-3-ACETIC ACID INDUCIBLE; transcription factor	2.14139	1.2967	0.605542
AT1G79160	unknown function	2.13554	1.59914	0.74882
AT4G22730	Leucine-rich repeat protein kinase family protein	2.1318	1.98427	0.930798
AT5G13400	Major facilitator superfamily protein	2.12906	1.35005	0.634106
AT4G26050	PIRL8, PLANT INTRACELLULAR RAS GROUP-RELATED LRR 8	2.12374	1.32736	0.625009
AT5G66816	unknown function	2.11876	2.15369	1.01648
At1g21270	WAK2, WALL-ASSOCIATED KINASE 2; cytoplasmic serine/threonine protein kinase induced by salicylic acid. mutant plants exhibit a loss of cell expansion and dependence on sugars and salts for seedling growth	2.11765	1.38389	0.6535
At1g18670	IBS1, IMPAIRED IN BABA-INDUCED STERILITY 1; Encodes a cyclin-dependent kinase-like protein with a ser/thr protein kinase domain and an N-terminal myristoylation sequence	2.11349	1.65292	0.782077
At4g01540	ANAC068, ARABIDOPSIS NAC DOMAIN CONTAINING PROTEIN 68, Encodes a membrane-bound NAC (for NAM, ATAF1/2, CUC2) transcription factor	2.11244	0.804459	0.38082
At3g16500	IAA26, INDOLE-3-ACETIC ACID INDUCIBLE 26, PAP1, PHYTOCHROME-ASSOCIATED PROTEIN 1; transcription factor	2.10636	1.4168	0.672631
AT5G59790	unknown function	2.10622	1.28552	0.610344
At3g21790	UDP-Glycosyltransferase superfamily protein	2.10119	1.56343	0.744068
AT3G14060	unknown function	2.09908	0.895933	0.426821
AT2G18690	unknown function	2.0961	1.27606	0.608779
At2g05540	Glycine-rich protein family	2.09355	1.2143	0.58002
At2g39980	HXXXD-type acyl-transferase family protein	2.08881	1.8837	0.901807
At1g62380	ACC OXIDASE 2, ACO2, ATACO2; Encodes a protein similar to 1-aminocyclopropane-1-carboxylic oxidase (ACC oxidase).	2.08751	1.62688	0.779343
AT1G21910	DEHYDRATION RESPONSE ELEMENT-BINDING PROTEIN 26, DREB26; encodes a member of the DREB subfamily A-5 of ERF/AP2 transcription factor family	2.08035	1.40191	0.673883
At2g28260	ATCNGC15, CNGC15, CYCLIC NUCLEOTIDE-GATED CHANNEL 15	2.07608	0.961596	0.46318
At3g47760	A. THALIANA ABC2 HOMOLOG 4, ABC2 HOMOLOG 4, ABCA5, ATATH4, ATH4, ATP-BINDING CASSETTE A5; ATPase	2.07043	0.882367	0.426176
At2g14960	encodes a protein similar to IAA-amido synthases	2.06155	2.18571	1.06023
At5g57530	ATXTH12, XTH12, XYLOGLUCAN ENDOTRANSGLUCOSYLASE/HYDROLASE 12	2.0519	2.12501	1.03563
AT2G47010	unknown function	2.04435	1.61716	0.791037
AT4G20450	Leucine-rich repeat protein kinase family protein	2.04275	1.24405	0.60901
AT2G18350	ATHB24; homeobox protein 24; regulation of transcription	2.03997	0.911897	0.447015
AT5G18220	O-Glycosyl hydrolases family 17 protein	2.03817	1.51735	0.744464
AT5G52390	PAR1 protein; photoassimilate-responsive protein	2.0349	1.963	0.96467
AT2G26870	NON-SPECIFIC PHOSPHOLIPASE C2, NPC2	2.02714	1.69612	0.836708
At5g65010	ASN2, ASPARAGINE SYNTHETASE 2	2.02417	1.32178	0.652999
At3g60640	ATG8G, AUTOPHAGY 8G; microtubule binding	2.01939	1.18818	0.588387
At4g27260	WES1; encodes an IAA-amido synthase that conjugates Asp and other amino acids to auxin in vitro	2.00983	1.69086	0.841293
At4g19980	unknown function	2.00584	1.04118	0.519074
AT2G41190	Transmembrane amino acid transporter family protein	0.499483	1.14538	2.29313
At1g68725	AGP19, ARABINOGALACTAN PROTEIN 19, ATAGP19; AGP19 is a lysine-rich arabinogalactan-protein (AGP)	0.498998	1.21121	2.42728
AT1G23330	unknown function; alpha/beta-Hydrolases superfamily protein	0.49885	0.893882	1.79189
AT5G37478	unknown function; TPX2 (targeting protein for Xklp2) protein family	0.498076	0.852521	1.71163
AT3g21550	ARABIDOPSIS THALIANA DUF679 DOMAIN MEMBRANE PROTEIN 2, ATDMP2, DMP2, DUF679 DOMAIN MEMBRANE PROTEIN 2	0.497198	0.866063	1.74189
At5g02330	Cysteine/Histidine-rich C1 domain family protein	0.497018	0.789837	1.58915
AT1G66725	MIR163	0.496519	0.471668	0.94995
AT1G05320	unknown function	0.495813	0.696045	1.40385
AT3G51890	Clathrin light chain protein; FUNCTIONS IN: structural molecule activity; INVOLVED IN: intracellular protein transport	0.495311	0.511374	1.03243
At2g22840	ATGRF1, GRF1, GROWTH-REGULATING FACTOR 1; transcription factor	0.495134	0.599088	1.20995
AT2G39050	ARATHEULS3, EULS3, EUONYMUS LECTIN S	0.49441	0.982955	1.98814
AT1G07690	unknown function	0.494115	0.845299	1.71073
AT1G10380	Putative membrane lipoprotein	0.493807	0.813214	1.64682
At1g70850	MLP-LIKE PROTEIN 34, MLP34	0.493534	0.795582	1.61201
AT2G39570	ACR9, ACT DOMAIN REPEATS 9; Encodes a ACT domain-containing protein; amino acid binding	0.49323	0.464412	0.941572
At1g78380	A. THALIANA GLUTATHIONE S-TRANSFERASE TAU 19, ATGSTU19, GLUTATHIONE S-TRANSFERASE TAU 19, GLUTATHIONE TRANSFERASE 8, GST8, GSTU19	0.493098	0.570369	1.1567
At2g44010	unknown function	0.492911	0.477129	0.967981
AT2G48130	Bifunctional inhibitor/lipid-transfer protein/seed storage 2S albumin superfamily protein	0.491781	0.755636	1.53653
At5g40330	ATMYB23, ATMYBRTF, MYB DOMAIN PROTEIN 23, MYB23	0.491706	0.923261	1.87767
AT5G59660	Leucine-rich repeat protein kinase family protein	0.49148	0.776168	1.57925
At5g01490	ATCAX4, CATION EXCHANGER 4, CAX4; Encodes a cation/proton antiporter, a member of low affinity calcium antiporter CAX2 family. Involved in root development under metal stress.	0.491383	0.609025	1.23941
AT2G40110	Yippee family putative zinc-binding protein	0.491259	0.624992	1.27222
At1g73280	SCPL3, SERINE CARBOXYPEPTIDASE-LIKE 3; serine carboxypeptidase-like 3	0.490967	0.716297	1.45895
At3g22570	unknown function	0.490783	0.931469	1.89793
AT1G70860	Polyketide cyclase/dehydrase and lipid transport superfamily protein	0.490522	0.363585	0.74122
At2g39430	Disease resistance-responsive (dirigent-like protein) family protein	0.490285	0.645068	1.3157
At3g58710	ATWRKY69, RABIDOPSIS THALIANA WRKY DNA-BINDING PROTEIN 69, WRKY DNA-BINDING PROTEIN 69, WRKY69	0.490238	0.710694	1.44969
AT4G33880	ROOT HAIR DEFECTIVE 6-LIKE 2, RSL2; required for root hair growth; root growth; regulation of transcription; basic helix-loop-helix (bHLH) family protein	0.489615	0.764169	1.56075
AT3G14540	Terpenoid cyclases/Protein prenyltransferases superfamily protein	0.489539	0.734739	1.50088
At2g20030	RING/U-box superfamily protein	0.489374	0.619363	1.26562
AT1G62035	MIR171C; Encodes a microRNA that targets several SCL family members	0.489142	0.702537	1.43626
AT4G15740	Calcium-dependent lipid-binding (CaLB domain) family protein	0.489089	0.615689	1.25885
At1g80920	ATJ8, ATTOC12, J8, TOC12, TRANSLOCON AT THE OUTER ENVELOPE MEMBRANE OF CHLOROPLASTS 12	0.488507	0.326365	0.668088
AT1G73780	Bifunctional inhibitor/lipid-transfer protein/seed storage 2S albumin superfamily protein	0.488357	0.737412	1.50999
At2g28160	ARABIDOPSIS FE-DEFICIENCY INDUCED TRANSCRIPTION FACTOR 1; Encodes a putative transcription factor that regulates iron uptake responses	0.488239	0.343413	0.70337
AT3G50130	unknown function	0.487673	0.869829	1.78363
AT4G35780	SERINE/THREONINE/TYROSINE KINASE 17, STY17	0.487514	0.6787	1.39216
AT3G11550	unknown function; CASP2, CASPARIAN STRIP MEMBRANE DOMAIN PROTEIN 2	0.487133	0.643859	1.32173
At5g57180	CHLOROPLAST IMPORT APPARATUS 2, CIA2	0.48676	0.481323	0.988829
At3g14225	GDSL-MOTIF LIPASE 4, GLIP4	0.486286	0.478775	0.984555
AT5G38005	unknown gene; unknown function	0.485673	0.761446	1.56782
AT4G22235	Encodes a defensin-like (DEFL) family protein.	0.485334	0.680127	1.40136
AT4G04990	unknown function	0.484946	0.632076	1.30339
AT4G33150	LKR, LKR/SDH, LYSINE-KETOGLUTARATE REDUCTASE/SACCHAROPINE DEHYDROGENASE, SACCHAROPINE DEHYDROGENASE, SDH	0.484494	0.689555	1.42325
AT4G15233	ABCG42, ATP-BINDING CASSETTE G42	0.484259	0.44516	0.919261
AT5G40020	Pathogenesis-related thaumatin superfamily protein	0.48352	0.893358	1.84761
At2g28315	unknown function; Nucleotide/sugar transporter family protein	0.482751	0.971283	2.01198
At5g23050	AAE17, ACYL-ACTIVATING ENZYME 17	0.482724	0.574535	1.19019
AT4G05170	basic helix-loop-helix (bHLH) DNA-binding superfamily protein	0.482447	0.630598	1.30708
At2g38060	PHOSPHATE TRANSPORTER 4;2, PHT4;2	0.482017	0.849842	1.76309
At5g47950	HXXXD-type acyl-transferase family protein	0.481205	0.816792	1.69739
AT4G13440	Calcium-binding EF-hand family protein	0.481138	0.660871	1.37356
At3g16150	N-terminal nucleophile aminohydrolases (Ntn hydrolases) superfamily protein	0.479791	0.799535	1.66643
AT2G05440	ARABIDOPSIS GLYCINE RICH PROTEIN 9, ATGRP9, GLYCINE RICH PROTEIN 9, GRP9	0.479358	0.424958	0.886515
AT2G46220	unknown function	0.479218	0.358134	0.747331
At4g17280	Auxin-responsive family protein; CONTAINS InterPro DOMAIN/s: Cytochrome b561	0.479131	0.818397	1.70809
At2g22330	CYTOCHROME P450, FAMILY 79, SUBFAMILY B, POLYPEPTIDE 3", CYP79B3	0.478877	0.517373	1.08039
At5g15630	COBL4, COBRA-LIKE4; Encodes a member of the COBRA family, similar to phytochelatin synthetase. Involved in secondary cell wall biosynthesis.	0.478513	0.962777	2.01202
AT1G51890	Leucine-rich repeat protein kinase family protein	0.478248	0.342431	0.716012
AT5G44550	unknown function; Uncharacterised protein family (UPF0497	0.478075	0.815344	1.70547
At5g15970	ATCOR6.6, COLD-RESPONSIVE 6.6, COR6.6, KIN2	0.477763	0.743654	1.55653
At2g40750	ATWRKY54, WRKY DNA-BINDING PROTEIN 54, WRKY54	0.477129	0.559376	1.17238
At2g25160	CYP82F1, "CYTOCHROME P450, FAMILY 82, SUBFAMILY F, POLYPEPTIDE 1"	0.476945	1.00333	2.10367
At4g21980	APG8A, ATG8A, AUTOPHAGY 8A, AUTOPHAGY-RELATED 8A	0.47692	0.523096	1.09682
AT1G22430	GroES-like zinc-binding dehydrogenase family protein; oxidoreductase activity	0.476904	0.426486	0.894281
At5g21940	unknown function	0.476164	0.303861	0.638144
AT1G63530	unknown function; BEST Arabidopsis thaliana protein match is: hydroxyproline-rich glycoprotein family protein	0.475836	0.544593	1.1445
At1g79840	GL2, GLABRA 2	0.475381	0.735733	1.54767
AT1G55980	FAD/NAD(P)-binding oxidoreductase family protein	0.474837	0.536927	1.13076
AT5G49900	Beta-glucosidase, GBA2 type family protein	0.474583	0.791199	1.66715
AT3G22060	receptor protein kinase-related	0.474069	0.623811	1.31586
At2g47200	unknown function	0.472167	0.813338	1.72256
At3g20940	CYTOCHROME P450, FAMILY 705, SUBFAMILY A, POLYPEPTIDE 30", CYP705A30	0.471662	1.3151	2.78823
AT3G55230	Disease resistance-responsive (dirigent-like protein) family protein	0.471495	0.641757	1.36111
AT3G45710	Major facilitator superfamily protein; FUNCTIONS IN: transporter activity; INVOLVED IN: oligopeptide transport	0.471435	0.773522	1.64078
At5g01600	ARABIDOPSIS THALIANA FERRETIN 1, ATFER1, FER1, FERRETIN 1	0.471304	0.585781	1.24289
At3g57520	ATSIP2, RAFFINOSE SYNTHASE 2, RS2, SEED IMBIBITION 2, SIP2	0.470619	0.766066	1.62778
At1g43790	TED6, TRACHEARY ELEMENT DIFFERENTIATION-RELATED 6jacalin lectin family protein; secondary cell wall biogenesis	0.469871	0.918588	1.95498
At2g23620	METHYL ESTERASE 1; Encodes a protein shown to have carboxylesterase activity, methyl salicylate esterase activity, methyl jasmonate esterase activity, and methyl IAA esterase activity in vitro	0.469258	1.05587	2.25008
AT1G52190	Major facilitator superfamily protein; proton-dependent oligopeptide transport (POT) family protein	0.469249	0.682121	1.45364
AT4G17215	unknown function; Pollen Ole e 1 allergen and extensin family protein	0.46902	0.605172	1.29029
At5g11330	FAD/NAD(P)-binding oxidoreductase family protein	0.468443	0.402448	0.859117
AT3G24715	Protein kinase superfamily protein with octicosapeptide/Phox/Bem1p domain	0.468302	1.03434	2.2087
AT1G18880	NITRATE TRANSPORTER 1.9, NRT1.9	0.468249	0.63214	1.35001
AT2G44340	unknown function; VQ motif-containing protein	0.467935	0.360355	0.770096
AT4G28040	nodulin MtN21 /EamA-like transporter family protein	0.467863	0.845592	1.80735
At4g15610	unknown function	0.467354	0.629063	1.34601
AT2G31585	unknown function	0.466826	0.325697	0.697684
At5g61440	ACHT5, ATYPICAL CYS HIS RICH THIOREDOXIN 5	0.466706	0.529445	1.13443
AT5G10278	unknown function	0.466288	0.726311	1.55765
AT4G12520	Bifunctional inhibitor/lipid-transfer protein/seed storage 2S albumin superfamily protein	0.465495	0.837317	1.79877
AT4G25170	unknown function	0.465322	0.268558	0.577144
AT1G05660	Pectin lyase-like superfamily protein	0.465171	0.887999	1.90897
AT5G01075	Glycosyl hydrolase family 35 protein	0.46475	0.920283	1.98017
AT2G37450	nodulin MtN21 /EamA-like transporter family protein	0.462372	0.484756	1.04841
AT1G74458	unknown function	0.462145	0.58559	1.26711
At2g40370	LAC5, LACCASE 5	0.461869	0.764277	1.65475
AT4G23450	ABA INSENSITIVE RING PROTEIN 1, AIRP1, ATAIRP1; AtAIRP1 gene encodes a C3H2C3-type RING E3 Ub ligase	0.46133	0.588523	1.27571
AT4g13510	AMMONIUM TRANSPORTER 1;1, AMT1;1, ARABIDOPSIS THALIANA AMMONIUM TRANSPORT 1, ATAMT1, ATAMT1;1	0.460959	0.498957	1.08243
At1g12070	Immunoglobulin E-set superfamily protein;Rho GDP-dissociation inhibitor activity	0.458966	0.760876	1.6578
AT5G37690	SGNH hydrolase-type esterase superfamily protein	0.458673	0.803896	1.75266
AT1G76790	IGMT5, INDOLE GLUCOSINOLATE O-METHYLTRANSFERASE 5	0.458485	1.09731	2.39334
AT2G21100	Disease resistance-responsive (dirigent-like protein) family protein	0.458336	0.781891	1.70594
At3g16390	NITRILE SPECIFIER PROTEIN 3, NSP3	0.458199	0.72686	1.58634
AT1G69526	S-adenosyl-L-methionine-dependent methyltransferases superfamily protein	0.458117	0.774253	1.69008
At4g01890	Pectin lyase-like superfamily protein	0.457318	0.842261	1.84174
At4g23400	PCR55, PIP1;5, PIP1D, PLASMA MEMBRANE INTRINSIC PROTEIN 1;5; plasma membrane intrinsic protein; water channel activity	0.457308	0.70324	1.53778
At4g16750	encodes a member of the DREB subfamily A-4 of ERF/AP2 transcription factor family	0.456881	0.578863	1.26699
AT1G54790	GDSL-like Lipase/Acylhydrolase superfamily protein	0.456628	0.774264	1.69561
AT1G76620	unknown function	0.456426	0.90531	1.98347
AT3G45390	Concanavalin A-like lectin protein kinase family protein	0.456255	0.596784	1.308
AT1G47317	Encodes a defensin-like (DEFL) family protein	0.456013	1.92905	4.23025
AT3G29250	ATSDR4, SDR4, SHORT-CHAIN DEHYDROGENASE REDUCTASE 4; NAD(P)-binding Rossmann-fold superfamily protein	0.455913	1.19151	2.61346
AT4G23590	Tyrosine transaminase family protein; FUNCTIONS IN: 1-aminocyclopropane-1-carboxylate synthase activity	0.455704	0.721258	1.58273
AT1G21680	unknown function; DPP6 N-terminal domain-like protein	0.454134	0.463889	1.02148
At4g01140	unknown function	0.453705	1.00613	2.21758
At2g48140	EDA4, EMBRYO SAC DEVELOPMENT ARREST 4	0.45353	0.744852	1.64234
At3g24020	Disease resistance-responsive (dirigent-like protein) family protein	0.452938	0.699526	1.54442
AT5G63970	Copine (Calcium-dependent phospholipid-binding protein) family	0.452873	0.740994	1.6362
AT4G30490	AFG1-like ATPase family protein	0.452308	0.563183	1.24513
At1g01620	PIP1;3; a member of the plasma membrane intrinsic protein subfamily PIP1	0.45147	0.664641	1.47217
At1g75750	GASA1, GAST1 PROTEIN HOMOLOG 1; GA-responsive GAST1 protein homolog regulated by BR and GA antagonistically. Possibly involved in cell elongation based on expression data	0.450634	0.949147	2.10625
AT3G59730	Concanavalin A-like lectin protein kinase family protein; FUNCTIONS IN: carbohydrate binding, kinase activity	0.450313	0.926442	2.05733
At1g66030	CYTOCHROME P450, FAMILY 96, SUBFAMILY A, POLYPEPTIDE 14 PSEUDOGENE", CYP96A14P	0.449373	0.733241	1.6317
At1g29860	ATWRKY71, WRKY DNA-BINDING PROTEIN 71, WRKY71	0.448746	0.348378	0.776338
At1g46768	RAP2.1, RELATED TO AP2 1	0.44861	0.529335	1.17995
At1g13300	HRS1, HYPERSENSITIVITY TO LOW PI-ELICITED PRIMARY ROOT SHORTENING 1	0.4484	0.457852	1.02108
AT5G17450	HEAVY METAL ASSOCIATED ISOPRENYLATED PLANT PROTEIN 21, HIPP21; Heavy metal transport/detoxification superfamily protein	0.448383	0.757083	1.68847
At5g05410	DEHYDRATION-RESPONSIVE ELEMENT BINDING PROTEIN 2, DRE-BINDING PROTEIN 2A, DREB2, DREB2A	0.447658	0.406581	0.908239
AT3G05155	Major facilitator superfamily protein	0.446325	0.684937	1.53461
AT3G49070	unknown function	0.445167	0.790385	1.77548
AT1G28100	unknown function	0.442945	0.452122	1.02072
At3g22400	ARABIDOPSIS THALIANA LIPOXYGENASE 5, ATLOX5, LOX5	0.440752	0.815626	1.85053
AT1G28815	unknown function	0.440548	0.634873	1.4411
At3g14660	CYTOCHROME P450, FAMILY 72, SUBFAMILY A, POLYPEPTIDE 13", CYP72A13	0.440493	0.433506	0.984139
At5g60660	PIP2;4, PIP2F, PLASMA MEMBRANE INTRINSIC PROTEIN 2;4	0.439323	0.707694	1.61087
At2g25150	HXXXD-type acyl-transferase family protein	0.437846	2.80874	6.4149
At4g25400	basic helix-loop-helix (bHLH) DNA-binding superfamily protein	0.436898	0.498575	1.14117
AT3G47040	Glycosyl hydrolase family protein	0.436458	0.5561	1.27412
AT4G02830	unknown function	0.432513	0.626785	1.44917
AT5G22555	unknown function	0.431437	0.786139	1.82214
AT4G33666	unknown function	0.431013	0.455725	1.05734
AT5G46845	ath-MIR160c ; Encodes a microRNA that targets several ARF family members (ARF10, ARF16, ARF17).	0.430547	0.577776	1.34196
AT3G62780	Calcium-dependent lipid-binding (CaLB domain) family protein	0.428881	0.504876	1.17719
AT5G05600	2-oxoglutarate (2OG) and Fe(II)-dependent oxygenase superfamily protein	0.42818	0.436609	1.01968
At3g61060	ATPP2-A13, PHLOEM PROTEIN 2-A13, PP2-A13	0.427922	0.403471	0.942861
At2g24430	ANAC038, ANAC039, ARABIDOPSIS NAC DOMAIN CONTAINING PROTEIN 39, NAC DOMAIN CONTAINING PROTEIN 38, NAC038	0.427822	0.596697	1.39473
At5g65230	ATMYB53, MYB DOMAIN PROTEIN 53, MYB53	0.427636	0.811866	1.8985
At3g16410	NITRILE SPECIFIER PROTEIN 4, NSP4	0.427609	0.809698	1.89355
At2g29490	ATGSTU1, GLUTATHIONE S-TRANSFERASE 19, GLUTATHIONE S-TRANSFERASE TAU 1, GST19, GSTU1	0.427352	0.591575	1.38428
At2g38760	ANN3, ANNAT3, ANNEXIN 3; calcium binding	0.424992	0.800073	1.88256
At3g45300	ATIVD, ISOVALERYL-COA-DEHYDROGENASE, IVD, IVDH	0.424991	0.477125	1.12267
At4g35350	XCP1, XYLEM CYSTEINE PEPTIDASE 1; tracheary element vacuolar protein	0.424717	0.825132	1.94278
AT5G59260	Concanavalin A-like lectin protein kinase family protein	0.424082	0.385538	0.90911
AT5G22920	CHY-type/CTCHY-type/RING-type Zinc finger protein	0.423148	0.270798	0.63996
At2g02610	Cysteine/Histidine-rich C1 domain family protein	0.423	0.624177	1.47559
AT3G51360	Eukaryotic aspartyl protease family protein	0.422817	0.412095	0.974641
At2g44940	encodes a member of the DREB subfamily A-4 of ERF/AP2 transcription factor family	0.422295	0.714888	1.69286
AT3G59370	Vacuolar calcium-binding protein-related	0.422177	0.875901	2.07472
AT5G06200	unknown function; integral membranefamily protein	0.422109	0.448528	1.06259
At1g32100	ATPRR1, PINORESINOL REDUCTASE 1, PRR1; Encodes a pinoresinol reductase involved in lignan biosynthesis	0.421186	0.884765	2.10065
AT5G51790	basic helix-loop-helix (bHLH) DNA-binding superfamily protein	0.420537	0.618423	1.47056
At4g22217	Encodes a defensin-like (DEFL) family protein.	0.420356	0.72921	1.73474
At2g29130	ATLAC2, LAC2, LACCASE 2; putative laccase, knockout mutant had reduced root elongation under PEG-induced dehydration	0.418436	1.29444	3.09353
AT1G71740	unknown function	0.41765	0.572433	1.37061
AT1G25460	NAD(P)-binding Rossmann-fold superfamily protein; oxidoreductase family protein	0.417239	0.401968	0.9634
At4g37070	ATPLAIVA, PHOSPHOLIPASE A IVA, PLA IVA, PLP1	0.416627	0.570707	1.36983
At2g02820	Encodes a putative transcription factor (MYB88)	0.415374	0.90298	2.1739
At1g80180	unknown function	0.414014	0.478491	1.15574
At1g70170	MATRIX METALLOPROTEINASE, MMP	0.413983	0.583727	1.41003
AT3G12977	NAC (No Apical Meristem) domain transcriptional regulator superfamily protein	0.41339	0.346862	0.839066
AT5G02020	unknown function; Encodes a protein involved in salt tolerance, names SIS (Salt Induced Serine rich).	0.412388	0.513526	1.24525
AT1G35250	Thioesterase superfamily protein	0.412257	0.965617	2.34227
At3g08040	ATFRD3, FERRIC REDUCTASE DEFECTIVE 3, FRD3, MAN1, MANGANESE ACCUMULATOR 1	0.411542	0.367824	0.893771
At2g45170	ATATG8E, ATG8E, AUTOPHAGY 8E; Involved in autophagy. Under nutrient starvation the protein localizes to autophagosomes	0.411504	0.430857	1.04703
At2g20750	ATEXPB1, ATHEXP BETA 1.5, EXPANSIN B1, EXPB1; ATEXPB1, ATHEXP BETA 1.5, EXPANSIN B1, EXPB1	0.41119	0.865529	2.10494
At3g22620	Bifunctional inhibitor/lipid-transfer protein/seed storage 2S albumin superfamily protein	0.409021	0.752168	1.83895
At4g34135	UDP-GLUCOSYLTRANSFERASE 73B2, UGT73B2	0.408956	0.532063	1.30103
AT4G21850	ATMSRB9, METHIONINE SULFOXIDE REDUCTASE B9, MSRB9; FUNCTIONS IN: peptide-methionine-(S)-S-oxide reductase activity	0.408639	0.613899	1.5023
AT1G47271	Cystathionine beta-synthase (CBS) family protein	0.407696	0.850726	2.08667
At3g52790	peptidoglycan-binding LysM domain-containing protein	0.406087	0.688151	1.69459
AT4G05200	CRK25, CYSTEINE-RICH RLK (RECEPTOR-LIKE PROTEIN KINASE) 25	0.406044	0.597075	1.47047
AT3G56730	Putative endonuclease or glycosyl hydrolase	0.405878	0.724423	1.78483
At4g38080	hydroxyproline-rich glycoprotein family protein	0.404715	0.749644	1.85228
AT1G22480	Cupredoxin superfamily protein; plastocyanin-like domain-containing protei	0.404261	0.832337	2.05891
AT1G56550	RGXT3, RHAMNOGALACTURONAN SPECIﬁC XYLOSYLTRANSFERASE 3	0.40361	0.56036	1.38837
At5g14750	ATMYB66, MYB DOMAIN PROTEIN 66, MYB66, WER, WER1, WEREWOLF, WEREWOLF 1	0.402348	0.716286	1.78026
AT4G17788	MIR160b; Encodes a microRNA that targets several ARF family members (ARF10, ARF16, ARF17)	0.401436	0.434578	1.08256
At5g56870	BETA-GALACTOSIDASE 4, BGAL4	0.401081	0.756864	1.88706
At5g01250	alpha 1,4-glycosyltransferase family protein	0.401055	0.533039	1.32909
AT2G17500	Auxin efflux carrier family protein	0.400627	0.885524	2.21035
AT2G19050	GDSL-like Lipase/Acylhydrolase superfamily protein	0.399195	0.392372	0.982907
AT5G21950	alpha/beta-Hydrolases superfamily protein	0.398779	0.741324	1.85899
At1g70210	ATCYCD1;1; Encodes a D-type cyclin that physically interacts with CDC2A	0.398705	0.660041	1.65546
AT2G35380	Peroxidase superfamily protein	0.397816	0.705543	1.77354
At2g28210	ACA2, ALPHA CARBONIC ANHYDRASE 2, ATACA2	0.395012	0.205143	0.519332
At5g60020	ATLAC17, LAC17, LACCASE 17; lignin biosynthetic process	0.394769	0.957926	2.42655
At4g21840	ATMSRB8, METHIONINE SULFOXIDE REDUCTASE B8, MSRB8	0.394095	0.752556	1.90958
At1g13080	CYTOCHROME P450, FAMILY 71, SUBFAMILY B, POLYPEPTIDE 2", CYP71B2	0.393964	0.359542	0.912627
At1g70690	HOPW1-1-INDUCED GENE1; Encodes a plasmodesmal protein that may be involved in the intercellular movement of molecules through the plasmodesmata	0.393248	0.549293	1.39681
At1g07460	Concanavalin A-like lectin family protein	0.392913	0.545834	1.3892
AT1G24440	RING/U-box superfamily protein; zinc ion binding	0.392824	0.550591	1.40162
AT4G26580	RING/U-box superfamily protein	0.392815	0.749772	1.90871
AT4G22230	Encodes a defensin-like (DEFL) family protein.	0.390736	0.791293	2.02513
At1g25450	3-KETOACYL-COA SYNTHASE 5, CER60, ECERIFERUM 60, KCS5; a member of the 3-ketoacyl-CoA synthase family involved in the biosynthesis of VLCFA (very long chain fatty acids).	0.390376	0.701791	1.79773
AT4G31875	unknown function	0.390303	0.336741	0.862769
At4g26320	arabinogalactan protein 13 (AGP13); expressed at expansion stage	0.387787	1.06014	2.73383
AT5G57655	xylose isomerase family protein	0.383964	0.373616	0.973051
AT2G38180	SGNH hydrolase-type esterase superfamily protein	0.383617	0.666531	1.73749
AT5G07475	Cupredoxin superfamily protein; plastocyanin-like domain-containing protein	0.380631	0.782942	2.05695
At4g38400	ATEXLA2, ATEXPL2, ATHEXP BETA 2.2, EXLA2, EXPANSIN L2, EXPANSIN-LIKE A2, EXPL2	0.37852	0.676038	1.78601
AT3G16690	ATSWEET16, SWEET16; Nodulin MtN3 family protein	0.378246	0.732136	1.93561
At1g76680	12-OXOPHYTODIENOATE REDUCTASE 1; Encodes a member of an alpha/beta barrel fold family of FMN-containing oxidoreductases	0.377271	0.405959	1.07604
AT3G51340	Eukaryotic aspartyl protease family protein	0.375387	0.398243	1.06089
AT2G27370	CASP3, CASPARIAN STRIP MEMBRANE DOMAIN PROTEIN 3; uncharacterized protein family	0.374779	0.643575	1.71721
AT5G22240	unknown function; ARABIDOPSIS THALIANA OVATE FAMILY PROTEIN 10, ATOFP10, OFP10	0.373097	0.693964	1.86001
At4g17220	ATMAP70-5, MAP70-5, MICROTUBULE-ASSOCIATED PROTEINS 70-5; Encodes a microtubule associated protein (MAP70-5).	0.372841	0.747141	2.00391
AT4G19720	Glycosyl hydrolase family protein with chitinase insertion domain	0.372098	0.577427	1.55182
AT3G11930	Adenine nucleotide alpha hydrolases-like superfamily protein	0.37115	0.427755	1.15251
AT3G57950	unknown function; predicted location chloroplast	0.371013	0.770544	2.07687
AT4G37409	unknown function	0.370663	0.787783	2.12533
At1g58270	unknown function; ZW9 mRNA	0.367697	0.79244	2.15514
AT4G35160	O-methyltransferase family protein	0.367263	0.895329	2.43784
AT2G03660	pre-tRNA; tRNA-Thr (anticodon: CGT)	0.366923	0.401462	1.09413
AT2G37540	NAD(P)-binding Rossmann-fold superfamily protein	0.366614	0.610633	1.6656
At5g07130	LAC13, LACCASE 13	0.364721	0.708204	1.94177
AT5G51500	Plant invertase/pectin methylesterase inhibitor superfamily	0.363551	0.774931	2.13156
AT1G21140	The gene encodes nodulin-like1 whose transcript abundance was repressed under conditions of Fe-deficient growth	0.362811	0.371079	1.02279
AT3G27884	unknown function	0.362534	1.8778	5.17967
AT5G54980	unknown function; integral membrane family protein	0.362484	0.64163	1.77009
AT1G74460	GDSL-like Lipase/Acylhydrolase superfamily protein	0.362278	0.777841	2.14708
AT5G23830	MD-2-related lipid recognition domain-containing protein	0.360832	0.970509	2.68964
At5g27200	ACP5, ACYL CARRIER PROTEIN 5	0.35912	0.803313	2.23689
AT3G09020	alpha 1,4-glycosyltransferase family protein	0.358568	0.299624	0.835613
At1g78230	Outer arm dynein light chain 1 protein	0.358307	0.966926	2.69859
AT4G04840	ATMSRB6, METHIONINE SULFOXIDE REDUCTASE B6, MSRB6	0.357596	0.554129	1.54959
At3g12220	SCPL16, SERINE CARBOXYPEPTIDASE-LIKE 16	0.356772	0.326649	0.915569
AT2G23540	GDSL-like Lipase/Acylhydrolase superfamily protein	0.356763	0.718085	2.01278
At2g22630	AGAMOUS-LIKE 17, AGL17; Encodes a MADs domain containing protein	0.356016	0.753835	2.11742
AT5G09530	PELPK1, PRO-GLU-LEU|ILE|VAL-PRO-LYS 1, PROLINE-RICH PROTEIN 10, PRP10; involved in growth and development	0.354523	0.688636	1.94243
At3g18773	RING/U-box superfamily protein	0.353954	0.557259	1.57438
AT5G67430	Acyl-CoA N-acyltransferases (NAT) superfamily protein	0.353258	0.829176	2.34723
AT1G19900	glyoxal oxidase-related protein	0.352206	0.494628	1.40437
AT5G55970	RING/U-box superfamily protein	0.351996	0.357776	1.01642
AT2G40460	Major facilitator superfamily protein; FUNCTIONS IN: transporter activity; INVOLVED IN: oligopeptide transport	0.351741	0.509838	1.44947
AT2G19060	SGNH hydrolase-type esterase superfamily protein	0.351428	0.448371	1.27585
AT1G31710	Copper amine oxidase family protein	0.351212	0.574279	1.63514
AT4G25250	Plant invertase/pectin methylesterase inhibitor superfamily protein	0.350512	0.904944	2.58178
AT5G23840	MD-2-related lipid recognition domain-containing protein	0.348928	1.06343	3.04771
AT5G22860	Serine carboxypeptidase S28 family protein	0.347369	0.580671	1.67163
At1g17190	ATGSTU26, GLUTATHIONE S-TRANSFERASE TAU 26, GSTU26	0.346892	0.838394	2.41687
At5g47635	Pollen Ole e 1 allergen and extensin family protein	0.34437	0.680981	1.97747
AT3G16920	ATCTL2, CHITINASE-LIKE PROTEIN 2, CTL	0.343394	0.649565	1.8916
At2g38750	ANNEXIN 4; Annexins are a family of calcium dependent membrane binding proteins though to be involved in Golgi mediated secretion. This is one of four annexins identified in Arabidopsis.	0.343263	0.942839	2.74669
AT5G02170	Transmembrane amino acid transporter family protein	0.342016	1.07282	3.13676
AT1G14540	PER4, PEROXIDASE 4	0.341465	0.373204	1.09295
AT3G46400	Leucine-rich repeat protein kinase family protein	0.340329	0.469139	1.37849
AT4G36610	alpha/beta-Hydrolases superfamily protein	0.339153	0.693852	2.04584
AT4G16190	Papain family cysteine protease	0.338357	0.318361	0.940902
At1g55330	AGP21, ARABINOGALACTAN PROTEIN 21, ATAGP21	0.336925	0.874265	2.59484
AT4G12510	Bifunctional inhibitor/lipid-transfer protein/seed storage 2S albumin superfamily protein; lipid binding and lipid transport	0.335933	0.877201	2.61124
AT1G49960	Xanthine/uracil permease family protein; FUNCTIONS IN: transmembrane transporter activity; INVOLVED IN: transport, transmembrane transport; LOCATED IN: membrane; EXPRESSED IN: 9 plant structures; EXPRESSED DURING: 4 anthesis, petal differentiation and expansion stage, D bilateral stage; CONTAINS InterPro DOMAIN/s: Xanthine/uracil/vitamin C permease (InterPro:IPR006043); BEST Arabidopsis thaliana …	0.334755	0.636437	1.9012
At3g56000	ARABIDOPSIS THALIANA CELLULOSE SYNTHASE LIKE A14, ATCSLA14, CELLULOSE SYNTHASE LIKE A14, CSLA14	0.331521	0.733141	2.21145
AT1G44020	Cysteine/Histidine-rich C1 domain family protein	0.330177	0.376725	1.14098
AT5G02000	unknown function	0.329741	0.67271	2.04012
AT1G07560	Leucine-rich repeat protein kinase family protein	0.329017	0.236994	0.720308
AT3G32030	Terpenoid cyclases/Protein prenyltransferases superfamily protein	0.328505	0.816933	2.48682
At1g56320	unknown function	0.327414	0.667807	2.03964
AT4G19370	unknown function	0.326954	0.288524	0.88246
At2g34500	CYP710A1; Encodes a protein with C22-sterol desaturase activity. The enzyme was shown to catalyze in the presence of NADPH the conversion of β-sitosterol to stigmasterol	0.326109	0.770676	2.36325
At1g18140	ATLAC1, LAC1, LACCASE 1; putative laccase	0.32419	1.1864	3.65958
AT4G33120	S-adenosyl-L-methionine-dependent methyltransferases superfamily protein	0.324098	0.718372	2.21653
AT1G10140	unknown function	0.323967	0.492882	1.52139
At4g39950	CYTOCHROME P450, FAMILY 79, SUBFAMILY B, POLYPEPTIDE 2", CYP79B2	0.323101	0.638886	1.97736
At3g49330	Plant invertase/pectin methylesterase inhibitor superfamily protein	0.318992	0.668766	2.0965
AT1G17300	unknown function	0.318097	0.515995	1.62213
At1g53990	GDSL-MOTIF LIPASE 3, GLIP3; Contains lipase signature motif and GDSL domain.	0.314867	0.349542	1.11013
AT4G28940	Phosphorylase superfamily protein;	0.312383	0.989046	3.16614
AT2G22510	hydroxyproline-rich glycoprotein family protein	0.311494	0.688809	2.21131
At5g24140	SQP2, SQUALENE MONOOXYGENASE 2; Encodes a protein with similarity to squalene monoxygenases.	0.311349	0.818288	2.6282
At4g37010	CEN2, CENTRIN 2	0.30888	0.397428	1.28668
At2g34350	Nodulin-like / Major Facilitator Superfamily protein	0.304696	0.53921	1.76967
AT3G19320	Leucine-rich repeat (LRR) family protein	0.302047	0.777462	2.57398
At3g10740	ALPHA-L-ARABINOFURANOSIDASE, ALPHA-L-ARABINOFURANOSIDASE 1, ARABIDOPSIS THALIANA ALPHA-L-ARABINOFURANOSIDASE 1, ARAF, ARAF1, ASD1, ATASD1; It may be involved in cell wall modification.	0.300523	0.383443	1.27592
AT1G64590	NAD(P)-binding Rossmann-fold superfamily protein; short-chain dehydrogenase/reductase (SDR) family protein	0.299961	0.5589	1.86324
At1g51260	LPAT3, LYSOPHOSPHATIDYL ACYLTRANSFERASE 3	0.299862	0.568059	1.8944
At4g36410	UBC17, UBIQUITIN-CONJUGATING ENZYME 17	0.294354	0.361157	1.22695
AT4G37950	Rhamnogalacturonate lyase family protein	0.293911	0.577556	1.96507
At3g56400	ARABIDOPSIS THALIANA WRKY DNA-BINDING PROTEIN 70, ATWRKY70, WRKY DNA-BINDING PROTEIN 70, WRKY70	0.292582	0.208006	0.710934
At5g48010	THALIANOL SYNTHASE 1, THALIANOL SYNTHASE, THALIANOL SYNTHASE 1; Encodes an oxidosqualene cyclase involved in the biosynthesis of thalianol, a tricyclic triterpenoid of unknown function.	0.288193	2.26255	7.85082
At1g33670	Leucine-rich repeat (LRR) family protein	0.283535	0.660439	2.3293
AT4G27850	Glycine-rich protein family	0.283114	0.697607	2.46405
At5g47990	CYTOCHROME P450, FAMILY 705, SUBFAMILY A, POLYPEPTIDE 5", CYP705A5, THAD, THAD1, THALIAN-DIOL DESATURASE	0.279846	1.58261	5.65529
AT3G55890	Yippee family putative zinc-binding protein	0.278407	0.412681	1.4823
AT4G10510	Subtilase family protein	0.277988	0.285948	1.02864
At3g62760	ATGSTF13; Encodes glutathione transferase belonging to the phi class of GSTs	0.277328	0.517005	1.86423
At4g37940	AGAMOUS-LIKE 21, AGL21; encodes a MADS box protein, highly expressed in the root.	0.276575	0.711099	2.57109
AT2G42060	Cysteine/Histidine-rich C1 domain family protein; INVOLVED IN: intracellular signaling pathway	0.271025	0.338407	1.24862
At3g10340	PAL4, PHENYLALANINE AMMONIA-LYASE 4	0.269737	0.514781	1.90846
AT4G20390	unknown function	0.268287	0.71854	2.67826
At1g06120	Fatty acid desaturase family protein	0.267875	0.611333	2.28215
At1g75030	ATLP-3, THAUMATIN-LIKE PROTEIN 3, TLP-3; PR protein	0.267646	0.444075	1.65919
At4g37410	CYTOCHROME P450, FAMILY 81, SUBFAMILY F, POLYPEPTIDE 4", CYP81F4	0.260541	0.717811	2.75508
At3g45700	Major facilitator superfamily protein; FUNCTIONS IN: transporter activity; INVOLVED IN: oligopeptide transport	0.257566	0.436946	1.69644
AT1G66800	Its expression is enriched in non-root hair cells; Protein sequence is similar to Eucalyptus gunnii alcohol dehydrogenase of unknown physiological function	0.257295	0.885547	3.44176
At5g48000	CYTOCHROME P450, FAMILY 708, SUBFAMILY A, POLYPEPTIDE 2", CYP708 A2, CYP708A2, CYTOCHROME P450, FAMILY 708, SUBFAMILY A, POLYPEPTIDE 2, THAH, THAH1, THALIANOL HYDROXYLASE, THALIANOL HYDROXYLASE 1	0.254402	1.76709	6.94605
At1g52580	ATRBL5, RBL5, RHOMBOID-LIKE PROTEIN 5	0.254233	0.54639	2.14917
At4g39000	GLYCOSYL HYDROLASE 9B17; glycosyl hydrolase 9B17 (GH9B17); FUNCTIONS IN: hydrolase activity, hydrolyzing O-glycosyl compounds, catalytic activity; carbohydrate metabolic process	0.251415	0.569991	2.26713
AT3G11385	Cysteine/Histidine-rich C1 domain family protein	0.249917	0.498279	1.99378
AT1G45015	MD-2-related lipid recognition domain-containing protein	0.247685	1.16977	4.72279
At1g73330	ATDR4, DR4, DROUGHT-REPRESSED 4; encodes a plant-specific protease inhibitor-like protein	0.244567	1.15544	4.72445
AT5G38910	RmlC-like cupins superfamily protein; germin-like protein	0.242211	0.880564	3.63552
AT4G33610	glycine-rich protein	0.242149	0.708826	2.92723
AT5G46090	unknown function	0.239097	0.255129	1.06705
AT4G11210	Disease resistance-responsive (dirigent-like protein) family protein	0.23836	0.780541	3.27463
At3g27940	LBD26, LOB DOMAIN-CONTAINING PROTEIN 26	0.23655	0.195801	0.827735
At4g09110	RING/U-box superfamily protein	0.234876	0.32199	1.37089
At4g29690	Alkaline-phosphatase-like family protein	0.227773	0.813424	3.5712
At5g47450	ARABIDOPSIS THALIANA TONOPLAST INTRINSIC PROTEIN 2;3, ATTIP2;3, DELTA-TIP3, DELTA-TONOPLAST INTRINSIC PROTEIN 3, TIP2;3, TONOPLAST INTRINSIC PROTEIN 2;3	0.227189	0.754044	3.31902
At2g13810	AGD2-LIKE DEFENSE RESPONSE PROTEIN 1, ALD1, EDS TWO SUPPRESSOR 5, EDTS5	0.226243	0.21934	0.969489
At2g26370	unknown function; MD-2-related lipid recognition domain-containing protein	0.224821	1.08206	4.81298
At1g23760	JP630, PG3, POLYGALACTURONASE 3	0.222262	0.365286	1.6435
At4g12545	Bifunctional inhibitor/lipid-transfer protein/seed storage 2S albumin superfamily protein	0.217008	0.781918	3.60317
AT1G53480	unknown function; ARABIDOPSIS MTO 1 RESPONDING DOWN 1, ATMRD1, MRD1, MTO 1 RESPONDING DOWN 1	0.215809	0.222785	1.03232
AT4G37235	unknown function	0.214744	0.758796	3.53349
At2g31083	ATCLE5, CLAVATA3/ESR-RELATED 5, CLE5	0.212014	0.666112	3.14183
At3g49780	ATPSK3 (FORMER SYMBOL), ATPSK4, PHYTOSULFOKINE 4 PRECURSOR, PSK4	0.209085	0.171124	0.818441
At3g06390	unknown function; uncharacterized protein family	0.207413	0.399182	1.92458
At2g01530	(ZUSAMMEN-CA)-ENHANCED 2, MLP-LIKE PROTEIN 329, MLP329, ZCE2; copper ion binding	0.206686	0.505602	2.44624
At1g21100	IGMT1, INDOLE GLUCOSINOLATE O-METHYLTRANSFERASE 1; O-methyltransferase family protein	0.193697	0.311052	1.60587
At5g62330	Best hit: Plant invertase/pectin methylesterase inhibitor superfamily protein	0.189367	0.64535	3.40793
AT5G46900	Bifunctional inhibitor/lipid-transfer protein/seed storage 2S albumin superfamily protein	0.187937	0.546486	2.90782
AT3G47710	BANQUO 3, BASIC HELIX-LOOP-HELIX PROTEIN 161, BHLH161, BNQ3	0.174884	0.353726	2.02263
AT3G02620	Plant stearoyl-acyl-carrier-protein desaturase family protein; fatty acid metabolic process, fatty acid biosynthetic process	0.174742	0.819921	4.69217
At1g55990	glycine-rich protein	0.169328	0.560843	3.31216
AT1G36640	unknown function;	0.16778	0.134736	0.803047
At1g60750	NAD(P)-linked oxidoreductase superfamily protein	0.158389	0.235063	1.48409
At3g28740	CYP81D11, CYTOCHROME P450, FAMILY 81, SUBFAMILY D, POLYPEPTIDE 11	0.157919	0.216444	1.3706
At4g12550	AIR1, AUXIN-INDUCED IN ROOT CULTURES 1	0.150299	0.638728	4.24973
At4g11320	Papain family cysteine protease	0.137529	0.335015	2.43596
AT3G23510	Cyclopropane-fatty-acyl-phospholipid synthase	0.137032	0.444041	3.24042
AT3G25190	The gene encodes nodulin-like21 whose transcript abundance was repressed under conditions of Fe-deficient growth.	0.130742	0.102752	0.785912
AT5G46890	Bifunctional inhibitor/lipid-transfer protein/seed storage 2S albumin superfamily protein	0.129908	0.676704	5.20911
At1g73300	SCPL2, SERINE CARBOXYPEPTIDASE-LIKE 2; serine carboxypeptidase-like 2 (scpl2)	0.129524	0.30099	2.32382
AT1G35625	RING/U-box superfamily protein; functions in peptidase activity	0.122558	0.522724	4.2651
At5g42580	CYTOCHROME P450, FAMILY 705, SUBFAMILY A, POLYPEPTIDE 12", CYP705A12	0.120927	1.84534	15.26
At5g42590	CYP71A16, CYTOCHROME P450, FAMILY 71, SUBFAMILY A, POLYPEPTIDE 16, MARNERAL OXIDASE, MRO	0.119421	1.09536	9.1723
AT4G22214	Encodes a defensin-like (DEFL) family protein.	0.104683	0.748515	7.15028
AT5G59680	Leucine-rich repeat protein kinase family protein	0.084659	0.0793644	0.937461
AT4G39770	TPPH, TREHALOSE-6-PHOSPHATE PHOSPHATASE H	0.0838468	0.0805138	0.960249
AT5G04120	cofactor-dependent phosphoglycerate mutase (dPGM) - like protein with phosphoserine phosphatase activity that may be responsible for serine anabolism.	0.0697758	0.818836	11.7352
At3g25830	TERPENE SYNTHASE-LIKE SEQUENCE-1,8-CINEOLE", ATTPS-CIN, TERPENE SYNTHASE-LIKE SEQUENCE-1,8-CINEOLE, TPS-CIN; gene duplication	0.0651675	0.516193	7.92102
AT1G62510	Bifunctional inhibitor/lipid-transfer protein/seed storage 2S albumin superfamily protein; protease inhibitor	0.0633815	0.628454	9.91542
At3g25820	TERPENE SYNTHASE-LIKE SEQUENCE-1,8-CINEOLE", ATTPS-CIN, TERPENE SYNTHASE-LIKE SEQUENCE-1,8-CINEOLE, TPS-CIN; gene duplication	0.06096	0.516656	8.47533
AT5G35940	Mannose-binding lectin superfamily protein	0.0554245	0.290441	5.2403
At5g42600	MARNERAL SYNTHASE, MRN1; Encodes an oxidosqualene synthase that produces the monocyclic triterpene marneral.	0.0514853	1.47361	28.6219
At2g01520	(ZUSAMMEN-CA)-ENHANCED 1, MLP-LIKE PROTEIN 328, MLP328, ZCE1; copper ion binding	0.0352546	0.68411	19.4048

## Sheet: tpst-1 + PSK vs wt
Gene locus	Protein function	Fold change tpst/wt	Fold change tpst+PSK/wt	Fold change tpst+PSK/tpst
AT4G29200	Beta-galactosidase related protein	58.6877	54.5361	0.929259
AT1G70260	nodulin MtN21 /EamA-like transporter family protein	24.0592	10.5963	0.440425
At3g06020	FAF4, FANTASTIC FOUR 4; regulation of meristem growth	7.056	8.34738	1.18302
At1g61800	ARABIDOPSIS GLUCOSE-6-PHOSPHATE/PHOSPHATE TRANSLOCATOR 2	9.24887	8.04588	0.869931
AT4G38410	Dehydrin family protein	8.23929	7.25306	0.880302
At5g36130	Cytochrome P450 superfamily protein	1.95929	6.97041	3.55762
At1g56430	ARABIDOPSIS THALIANA NICOTIANAMINE SYNTHASE 4, ATNAS4, NAS4, NICOTIANAMINE SYNTHASE 4	13.6685	5.83274	0.426727
AT2G16005	MD-2-related lipid recognition domain-containing protein;	0.553374	5.37413	9.71156
At5g38020	encodes a protein whose sequence is similar to SAM:salicylic acid carboxyl methyltransferase (SAMT)	1.15287	5.33457	4.6272
AT3G22121	unknown function; Potential natural antisense gene, locus overlaps with AT3G22120	11.6136	4.76036	0.409896
At5g36140	CYTOCHROME P450, FAMILY 716, SUBFAMILY A, POLYPEPTIDE 2", CYP716A2	1.49373	4.69814	3.14525
At1g23730	ATBCA3, BCA3, BETA CARBONIC ANHYDRASE 3; carbonate dehydratase activity, zinc ion binding	6.85644	4.68886	0.683862
AT3G15650	alpha/beta-Hydrolases superfamily protein	4.29584	4.08814	0.95165
AT2G41810	unknown function	7.00273	3.93958	0.562579
AT5G37990	S-adenosyl-L-methionine-dependent methyltransferases superfamily protein	0.630588	3.90129	6.18674
At2g34655	unknown function	3.65983	3.83785	1.04864
AT2G39510	nodulin MtN21 /EamA-like transporter family protein	3.0835	3.78118	1.22626
AT1G69870	NITRATE TRANSPORTER 1.7; Encodes a low affinity nitrate transporter; proton-dependent oligopeptide transport (POT) family protein	4.35527	3.72909	0.856224
At5g38000	Zinc-binding dehydrogenase family protein	2.095	3.71697	1.77421
At5g24780	VEGETATIVE STORAGE PROTEIN 1; encodes an acid phosphatase similar to soybean vegetative storage proteins. Gene expression is induced by wounding and jasmonic acid.	0.81554	3.6568	4.48391
AT1G52700	alpha/beta-Hydrolases superfamily protein; phospholipase/carboxylesterase family protei	5.72083	3.58708	0.627021
At2g39310	ACALIN-RELATED LECTIN 22, JAL22; function unknown	1.71187	3.48853	2.03785
AT2G38600	HAD superfamily, subfamily IIIB acid phosphatase	2.35796	3.44964	1.46298
AT3G60647	unknown function	4.18106	3.29799	0.788792
AT3G60650	unknown function	4.12536	3.18745	0.772648
At3g22120	CELL WALL-PLASMA MEMBRANE LINKER PROTEIN, CWLP	8.8063	3.08839	0.350702
At5g13170	ATSWEET15, SAG29, SENESCENCE-ASSOCIATED GENE 29, SWEET15	2.96379	3.0113	1.01603
AT1G43910	P-loop containing nucleoside triphosphate hydrolases superfamily protein; AAA-type ATPase family protein	2.36112	2.97907	1.26172
At5g47980	HXXXD-type acyl-transferase family protein	1.06629	2.96374	2.77948
At3g19200	unknown function	4.93243	2.85446	0.578713
At4g38420	SKS9, SKU5 SIMILAR 9; SKU5 similar 9 (sks9); FUNCTIONS IN: oxidoreductase activity, copper ion binding	6.95366	2.85019	0.409884
At3g45080	P-loop containing nucleoside triphosphate hydrolases superfamily protein	1.65791	2.84866	1.71822
At2g25150	HXXXD-type acyl-transferase family protein	0.437846	2.80874	6.4149
At2g18193	P-loop containing nucleoside triphosphate hydrolases superfamily protein	2.37446	2.76542	1.16465
AT3G06019	unknown function	1.72549	2.73475	1.58491
AT4G11190	Disease resistance-responsive (dirigent-like protein) family protein	0.721444	2.64571	3.66725
At4g16370	ATOPT3, OLIGOPEPTIDE TRANSPORTER, OPT3	4.07806	2.60832	0.639598
At3g08860	PYD4, PYRIMIDINE 4; Encodes a protein that is predicted to have beta-alanine aminotransferase activity.	2.59814	2.55965	0.985187
At5g65330	AGAMOUS-LIKE 78, AGL78	4.21431	2.51796	0.597479
AT5G35870	unknown function	1.16483	2.50991	2.15474
AT1G65370	TRAF-like family protein	2.2193	2.48868	1.12138
At5g06080	LBD33, LOB DOMAIN-CONTAINING PROTEIN 33	3.05339	2.48657	0.814365
At4g21760	BETA-GLUCOSIDASE 47, BGLU47	4.07452	2.46768	0.605636
At2g34930	disease resistance family protein	1.62683	2.44171	1.5009
AT4G20210	Terpenoid cyclases/Protein prenyltransferases superfamily protein	2.84607	2.40114	0.843666
At3g51600	LIPID TRANSFER PROTEIN 5, LTP5; Predicted to encode a PR (pathogenesis-related) protein	4.20846	2.38979	0.567855
At4g02700	SULFATE TRANSPORTER 3;2, SULTR3;2	2.55843	2.35978	0.922355
At5g06630	proline-rich extensin-like family protein	2.60273	2.34267	0.900083
At5g64060	ANAC103, NAC DOMAIN CONTAINING PROTEIN 103, NAC103	1.68066	2.32142	1.38126
At4g01630	ATEXP17, ATEXPA17, ATHEXP ALPHA 1.13, EXPA17, EXPANSIN 17, EXPANSIN A17	1.87248	2.24323	1.198
At1g53130	GRI, GRIM REAPER; Encodes GRIM REAPER (GRI), involved in the regulation of cell death induced by extracellular ROS (reactive oxygen species)	2.33076	2.21875	0.951941
AT2G24980	EXT6, EXTENSIN 6; Proline-rich extensin-like family protein	3.09109	2.2178	0.717481
At2g28900	ATOEP16-1, ATOEP16-L, OEP16, OEP16-1, OUTER ENVELOPE PROTEIN 16, OUTER PLASTID ENVELOPE PROTEIN 16-1, OUTER PLASTID ENVELOPE PROTEIN 16-L	1.96962	2.1882	1.11098
At2g14960	encodes a protein similar to IAA-amido synthases	2.06155	2.18571	1.06023
At4g24260	ATGH9A3, GH9A3, GLYCOSYL HYDROLASE 9A3, KOR3; Encodes a protein with similarity to endo-1,4-b-glucanases	2.2259	2.18333	0.980876
At3g13650	Disease resistance-responsive (dirigent-like protein) family protein	1.3626	2.16413	1.58823
AT5G66816	unknown function	2.11876	2.15369	1.01648
At3g23110	Bifunctional inhibitor/lipid-transfer protein/seed storage 2S albumin superfamily protein	3.81885	2.14372	0.56135
AT5G53486	unknown function	4.52653	2.12772	0.470056
AT4G28850	ATXTH26, XTH26, XYLOGLUCAN ENDOTRANSGLUCOSYLASE/HYDROLASE 26	2.69576	2.12749	0.7892
AT3G14362	DEVIL 19, DVL19, ROTUNDIFOLIA LIKE 10, RTFL10	4.08056	2.1273	0.521326
At1g08430	ALMT1, ALUMINUM-ACTIVATED MALATE TRANSPORTER 1	1.04743	2.12632	2.03003
At5g57530	ATXTH12, XTH12, XYLOGLUCAN ENDOTRANSGLUCOSYLASE/HYDROLASE 12	2.0519	2.12501	1.03563
AT5G45120	Eukaryotic aspartyl protease family protein	0.8886	2.10411	2.3679
At1g20070	unknown function	2.37924	2.06822	0.869278
At2g21590	AP4; Encodes the large subunit of ADP-glucose pyrophosphorylase, the enzyme which catalyzes the first and limiting step in starch biosynthesis	2.39902	2.06462	0.860609
At5g17340	Putative membrane lipoprotein	1.97913	2.06154	1.04164
AT3G20300	unknown function	1.72367	2.04404	1.18587
AT3G54830	Transmembrane amino acid transporter family protein	0.742732	2.02841	2.73101
At1g75390	ATBZIP44; basic leucine-zipper 44	2.60546	2.01351	0.772803
AT4g13510	AMMONIUM TRANSPORTER 1;1, AMT1;1, ARABIDOPSIS THALIANA AMMONIUM TRANSPORT 1, ATAMT1, ATAMT1;1	0.460959	0.498957	1.08243
At4g25400	basic helix-loop-helix (bHLH) DNA-binding superfamily protein	0.436898	0.498575	1.14117
At1g75380	ATBBD1, BBD1, BIFUNCTIONAL NUCLEASE IN BASAL DEFENSE RESPONSE 1	0.652681	0.498547	0.763844
At5g65925	unknown function	0.606988	0.498333	0.820994
AT3G11385	Cysteine/Histidine-rich C1 domain family protein	0.249917	0.498279	1.99378
At3g52060	unknown function; Core-2/I-branching beta-1,6-N-acetylglucosaminyltransferase family protein	0.518902	0.496785	0.957378
At2g42350	unknown function; RING/U-box superfamily protein	0.657666	0.496465	0.754889
AT2G28970	Leucine-rich repeat protein kinase family protein	0.594823	0.496276	0.834324
AT1G19900	glyoxal oxidase-related protein	0.352206	0.494628	1.40437
At1g80830	ATNRAMP1, NATURAL RESISTANCE-ASSOCIATED MACROPHAGE PROTEIN 1, NRAMP1, PMIT1	0.886853	0.494226	0.557281
AT1G21440	Phosphoenolpyruvate carboxylase family protein	0.675866	0.494039	0.730971
At1g13100	CYTOCHROME P450, FAMILY 71, SUBFAMILY B, POLYPEPTIDE 29", CYP71B29	0.658058	0.492631	0.748614
AT5G61600	ERF104, ETHYLENE RESPONSE FACTOR 104	1.09317	0.492041	0.450103
At3g06850	BCE2, DARK INDUCIBLE 3, DIN3, LTA1; dihydrolipoamide branched chain acyltransferase	0.534275	0.491728	0.920366
AT1G51860	Leucine-rich repeat protein kinase family protein	0.602488	0.488802	0.811307
AT1G76520	Auxin efflux carrier family protein	0.795689	0.488187	0.61354
At3g22460	O-ACETYLSERINE (THIOL) LYASE (OAS-TL) ISOFORM A2, OASA2	0.506749	0.487883	0.96277
AT2G25450	encodes a protein whose sequence is similar to ACC oxidase; 2-oxoglutarate-dependent dioxygenase, putative	0.613498	0.486656	0.793248
At5g58540	Protein kinase superfamily protein	0.625994	0.486387	0.776984
AT2G37450	nodulin MtN21 /EamA-like transporter family protein	0.462372	0.484756	1.04841
At5g28770	ARABIDOPSIS THALIANA BASIC LEUCINE ZIPPER 63, ATBZIP63, BZO2H3	0.641024	0.483873	0.754844
AT1G80450	unknown function; VQ motif-containing protein	0.53005	0.482298	0.909911
At1g01340	ACBK1, ATCNGC10, CNGC10, CYCLIC NUCLEOTIDE GATED CHANNEL 10	0.532379	0.482212	0.905768
At5g57180	CHLOROPLAST IMPORT APPARATUS 2, CIA2	0.48676	0.481323	0.988829
At3g45410	encodes a receptor-like kinase that has serine/threonine kinase activity	0.510779	0.480685	0.941083
At3g14225	GDSL-MOTIF LIPASE 4, GLIP4	0.486286	0.478775	0.984555
At2g44010	unknown function	0.492911	0.477129	0.967981
At3g45300	ATIVD, ISOVALERYL-COA-DEHYDROGENASE, IVD, IVDH	0.424991	0.477125	1.12267
At5g59530	2-oxoglutarate (2OG) and Fe(II)-dependent oxygenase superfamily protein	0.692123	0.474974	0.686257
At1g60140	ATTPS10, TPS10, TREHALOSE PHOSPHATE SYNTHASE, TREHALOSE PHOSPHATE SYNTHASE 10	0.648233	0.474224	0.731564
AT1G78830	Curculin-like (mannose-binding) lectin family protein	0.918764	0.473387	0.515244
AT1G66725	MIR163	0.496519	0.471668	0.94995
At3g14280	unknown function	0.57631	0.470399	0.816226
AT3G46400	Leucine-rich repeat protein kinase family protein	0.340329	0.469139	1.37849
AT5G44585	unknown function	2.53788	0.468499	0.184602
At1g80650	RNASE THREE-LIKE PROTEIN 1, RTL1	0.655648	0.467964	0.713743
At4g29905	unknown function	0.717551	0.46783	0.651982
AT4G20110	BINDING PROTEIN OF 80 KDA 3;1, BP80-3;1, VACUOLAR SORTING RECEPTOR 3;1, VACUOLAR SORTING RECEPTOR 7, VSR3;1, VSR7	0.514576	0.467503	0.90852
At1g16400	CYTOCHROME P450, FAMILY 79, SUBFAMILY F, POLYPEPTIDE 2", CYP79F2	0.727327	0.467142	0.642272
AT2G39570	ACR9, ACT DOMAIN REPEATS 9; Encodes a ACT domain-containing protein; amino acid binding	0.49323	0.464412	0.941572
AT1G80380	encodes a glycerate kinase which catalyzes the last step of photorespiration C2 cycle.	0.511395	0.464281	0.907871
AT1G21680	unknown function; DPP6 N-terminal domain-like protein	0.454134	0.463889	1.02148
AT1G15740	Leucine-rich repeat family protein	0.564018	0.463768	0.822258
At1g13300	HRS1, HYPERSENSITIVITY TO LOW PI-ELICITED PRIMARY ROOT SHORTENING 1	0.4484	0.457852	1.02108
AT4G33666	unknown function	0.431013	0.455725	1.05734
At3g26720	Glycosyl hydrolase family 38 protein	0.640195	0.452627	0.707014
AT1G28100	unknown function	0.442945	0.452122	1.02072
AT4G01430	nodulin MtN21 /EamA-like transporter family protein	1.033	0.451648	0.43722
At4g04040	MATERNAL EFFECT EMBRYO ARREST 51, MEE51	0.785578	0.450828	0.573881
At2g18270	unknown function	0.566764	0.45057	0.794987
AT1G01170	unknown function	0.897122	0.449329	0.500856
At3g04110	ATGLR1.1, GLR1, GLR1.1, GLUTAMATE RECEPTOR 1, GLUTAMATE RECEPTOR 1.1	0.751544	0.448888	0.597287
AT5G06200	unknown function; integral membranefamily protein	0.422109	0.448528	1.06259
AT2G19060	SGNH hydrolase-type esterase superfamily protein	0.351428	0.448371	1.27585
At4g15417	ATRTL1, RNASE II-LIKE 1, RTL1	0.569325	0.447717	0.786401
At1g17860	Kunitz family trypsin and protease inhibitor protein	0.67171	0.447705	0.666515
At1g70290	ATTPS8, ATTPSC, TPS8, TREHALOSE-6-PHOSPHATASE SYNTHASE S8	0.578704	0.447606	0.773463
AT4G15233	ABCG42, ATP-BINDING CASSETTE G42	0.484259	0.44516	0.919261
AT1G14870	ATPCR2, PCR2, PLANT CADMIUM RESISTANCE 2	0.628109	0.444913	0.708338
AT1G03850	ATGRXS13, GLUTAREDOXIN 13, GRXS13	0.653343	0.444599	0.680498
At1g22500	ARABIDOPSIS THALIANA ARABIDOPSIS TOXICOS EN LEVADURA 15, ARABIDOPSIS TOXICOS EN LEVADURA 15, ATATL15, ATL15; Gene encodes a putative C3HC4-type RING zinc finger factor	0.630676	0.444019	0.704037
AT1G65510	unknown function	0.650294	0.442617	0.680641
At5g24230	Lipase class 3-related protein	0.790414	0.441281	0.558291
At4g15400	BIA1, BRASSINOSTEROID INACTIVATOR1	0.639088	0.441237	0.690417
At3g44300	ATNIT2, NIT2, NITRILASE 2	0.560017	0.441062	0.787586
At1g59590	unknown function	0.539604	0.440625	0.816571
At4g12330	CYTOCHROME P450, FAMILY 706, SUBFAMILY A, POLYPEPTIDE 7", CYP706A7	0.547301	0.439817	0.803611
AT2G23400	Undecaprenyl pyrophosphate synthetase family protein	0.638839	0.438568	0.686509
At3g45700	Major facilitator superfamily protein; FUNCTIONS IN: transporter activity; INVOLVED IN: oligopeptide transport	0.257566	0.436946	1.69644
At5g50760	SAUR-like auxin-responsive protein family	0.532435	0.436684	0.820163
AT5G05600	2-oxoglutarate (2OG) and Fe(II)-dependent oxygenase superfamily protein	0.42818	0.436609	1.01968
AT4G17788	MIR160b; Encodes a microRNA that targets several ARF family members (ARF10, ARF16, ARF17)	0.401436	0.434578	1.08256
At1g18860	ATWRKY61, WRKY DNA-BINDING PROTEIN 61, WRKY61	0.751286	0.433519	0.577036
At3g14660	CYTOCHROME P450, FAMILY 72, SUBFAMILY A, POLYPEPTIDE 13", CYP72A13	0.440493	0.433506	0.984139
At2g45170	ATATG8E, ATG8E, AUTOPHAGY 8E; Involved in autophagy. Under nutrient starvation the protein localizes to autophagosomes	0.411504	0.430857	1.04703
At5g66790	Protein kinase superfamily protein	0.562049	0.429639	0.764416
AT2G43910	ATHOL1, HARMLESS TO OZONE LAYER 1, HOL1	0.641095	0.42858	0.668513
AT4G34881	unknown function	0.627461	0.428068	0.682224
AT3G11930	Adenine nucleotide alpha hydrolases-like superfamily protein	0.37115	0.427755	1.15251
AT1G22430	GroES-like zinc-binding dehydrogenase family protein; oxidoreductase activity	0.476904	0.426486	0.894281
AT2G05440	ARABIDOPSIS GLYCINE RICH PROTEIN 9, ATGRP9, GLYCINE RICH PROTEIN 9, GRP9	0.479358	0.424958	0.886515
AT1G67148	unknown function	0.642226	0.421549	0.656388
AT2G39380	ATEXO70H2, EXO70H2, EXOCYST SUBUNIT EXO70 FAMILY PROTEIN H2	0.559478	0.421181	0.752811
At1g73260	ARABIDOPSIS THALIANA KUNITZ TRYPSIN INHIBITOR 1, ATKTI1, KTI1, KUNITZ TRYPSIN INHIBITOR 1	0.587569	0.419914	0.714664
At5g47740	Adenine nucleotide alpha hydrolases-like superfamily protein	0.562584	0.415996	0.739437
AT3G55890	Yippee family putative zinc-binding protein	0.278407	0.412681	1.4823
At1g19660	Wound-responsive family protein	0.565199	0.412493	0.729819
AT3G51360	Eukaryotic aspartyl protease family protein	0.422817	0.412095	0.974641
AT1G66173	unknown function; other RNA	0.566837	0.411459	0.725885
At4g23550	ATWRKY29, WRKY29	0.563992	0.408391	0.724108
At5g05410	DEHYDRATION-RESPONSIVE ELEMENT BINDING PROTEIN 2, DRE-BINDING PROTEIN 2A, DREB2, DREB2A	0.447658	0.406581	0.908239
At1g76680	12-OXOPHYTODIENOATE REDUCTASE 1; Encodes a member of an alpha/beta barrel fold family of FMN-containing oxidoreductases	0.377271	0.405959	1.07604
At3g61060	ATPP2-A13, PHLOEM PROTEIN 2-A13, PP2-A13	0.427922	0.403471	0.942861
At3g02240	RGF7, ROOT MERISTEM GROWTH FACTOR 7	0.597348	0.40279	0.674297
At5g11330	FAD/NAD(P)-binding oxidoreductase family protein	0.468443	0.402448	0.859117
AT1G25460	NAD(P)-binding Rossmann-fold superfamily protein; oxidoreductase family protein	0.417239	0.401968	0.9634
AT2G03660	pre-tRNA; tRNA-Thr (anticodon: CGT)	0.366923	0.401462	1.09413
At1g65690	Late embryogenesis abundant (LEA) hydroxyproline-rich glycoprotein family	0.50936	0.40097	0.787204
At2g28120	Major facilitator superfamily protein; nodulin-like	0.683936	0.400904	0.586172
At3g06390	unknown function; uncharacterized protein family	0.207413	0.399182	1.92458
AT3G51340	Eukaryotic aspartyl protease family protein	0.375387	0.398243	1.06089
At5g07100	WRKY DNA-BINDING PROTEIN 26, WRKY26	0.65344	0.397817	0.608804
At4g37010	CEN2, CENTRIN 2	0.30888	0.397428	1.28668
At5g23020	2-ISOPROPYLMALATE SYNTHASE 2, IMS2, MAM-L, MAM3, METHYLTHIOALKYMALATE SYNTHASE-LIKE	0.706857	0.3971	0.561782
AT5G39493	unknown function; Plant self-incompatibility protein S1 family	0.622624	0.39709	0.637768
At5g48430	Eukaryotic aspartyl protease family protein;	1.15108	0.396098	0.344109
At2g47560	RING/U-box superfamily protein; zinc finger (C3HC4-type RING finger) family protein	0.550941	0.394243	0.715581
AT2G19050	GDSL-like Lipase/Acylhydrolase superfamily protein	0.399195	0.392372	0.982907
AT2G14510	Leucine-rich repeat protein kinase family protein	0.60827	0.391352	0.643386
AT1G51790	Leucine-rich repeat protein kinase family protein	0.735167	0.391052	0.531923
At1g31885	NIP3;1, NOD26-LIKE INTRINSIC PROTEIN 3;1; transport	0.594447	0.388514	0.653573
At5g26280	TRAF-like family protein	0.752935	0.386541	0.513379
AT5G59260	Concanavalin A-like lectin protein kinase family protein	0.424082	0.385538	0.90911
AT3G01290	ATHIR2, HIR2, HYPERSENSITIVE INDUCED REACTION 2	0.633302	0.385432	0.608607
At3g10740	ALPHA-L-ARABINOFURANOSIDASE, ALPHA-L-ARABINOFURANOSIDASE 1, ARABIDOPSIS THALIANA ALPHA-L-ARABINOFURANOSIDASE 1, ARAF, ARAF1, ASD1, ATASD1; It may be involved in cell wall modification.	0.300523	0.383443	1.27592
AT1G73650	oxidoreductase activity, acting on the CH-CH group of donors	0.446725	0.380078	0.850809
At1g65845	unknown function	0.756735	0.378123	0.499677
AT1G44020	Cysteine/Histidine-rich C1 domain family protein	0.330177	0.376725	1.14098
unknown	unknown function	1.00727	0.37636	0.373642
AT5G57655	xylose isomerase family protein	0.383964	0.373616	0.973051
AT1G14540	PER4, PEROXIDASE 4	0.341465	0.373204	1.09295
At3g48360	ATBT2, BT2, BTB AND TAZ DOMAIN PROTEIN 2; BT2 also mediates multiple responses to nutrients, stresses, and hormones	0.597275	0.372075	0.622955
AT1G21140	The gene encodes nodulin-like1 whose transcript abundance was repressed under conditions of Fe-deficient growth	0.362811	0.371079	1.02279
At1g13110	"CYTOCHROME P450, FAMILY 71 SUBFAMILY B, POLYPEPTIDE 7", CYP71B7	0.817934	0.370571	0.453057
At5g66490	unknown function	0.883975	0.370067	0.41864
At3g08040	ATFRD3, FERRIC REDUCTASE DEFECTIVE 3, FRD3, MAN1, MANGANESE ACCUMULATOR 1	0.411542	0.367824	0.893771
At1g78000	SEL1, SELENATE RESISTANT 1, SULFATE TRANSPORTER 1;2, SULTR1;2	0.555454	0.36705	0.660811
At1g23760	JP630, PG3, POLYGALACTURONASE 3	0.222262	0.365286	1.6435
AT5G03995	unknown function	0.595221	0.363798	0.611199
AT1G70860	Polyketide cyclase/dehydrase and lipid transport superfamily protein	0.490522	0.363585	0.74122
At4g36410	UBC17, UBIQUITIN-CONJUGATING ENZYME 17	0.294354	0.361157	1.22695
At4g34138	UDP-GLUCOSYL TRANSFERASE 73B1, UGT73B1	0.524923	0.360518	0.686802
AT2G44340	unknown function; VQ motif-containing protein	0.467935	0.360355	0.770096
At1g13080	CYTOCHROME P450, FAMILY 71, SUBFAMILY B, POLYPEPTIDE 2", CYP71B2	0.393964	0.359542	0.912627
AT2G46220	unknown function	0.479218	0.358134	0.747331
AT5G55970	RING/U-box superfamily protein	0.351996	0.357776	1.01642
At5g61250	ATGUS1, GLUCURONIDASE 1, GUS1; Belongs to the plant glycoside hydrolase family 79	0.552983	0.356236	0.644209
AT2G15830	unknown function	0.503472	0.355656	0.706406
AT3G47710	BANQUO 3, BASIC HELIX-LOOP-HELIX PROTEIN 161, BHLH161, BNQ3	0.174884	0.353726	2.02263
At1g53990	GDSL-MOTIF LIPASE 3, GLIP3; Contains lipase signature motif and GDSL domain.	0.314867	0.349542	1.11013
At1g29860	ATWRKY71, WRKY DNA-BINDING PROTEIN 71, WRKY71	0.448746	0.348378	0.776338
AT5G64120	Peroxidase superfamily protein	1.28969	0.347791	0.269671
AT2G28960	Leucine-rich repeat protein kinase family protein	0.560078	0.347275	0.620047
AT3G12977	NAC (No Apical Meristem) domain transcriptional regulator superfamily protein	0.41339	0.346862	0.839066
AT2G22122	unknown function	0.678117	0.346047	0.510306
At2g28160	ARABIDOPSIS FE-DEFICIENCY INDUCED TRANSCRIPTION FACTOR 1; Encodes a putative transcription factor that regulates iron uptake responses	0.488239	0.343413	0.70337
At5g20250	DARK INDUCIBLE 10, DIN10, RAFFINOSE SYNTHASE 6, RS6	0.523233	0.343189	0.655901
AT1G51890	Leucine-rich repeat protein kinase family protein	0.478248	0.342431	0.716012
AT1G30720	FAD-binding Berberine family protein	0.652446	0.342391	0.524781
At5g25910	ATRLP52, RECEPTOR LIKE PROTEIN 52, RLP52	0.637749	0.339574	0.532458
At2g02710	PAS/LOV PROTEIN, PAS/LOV PROTEIN A, encodes a putative blue light receptor	0.652348	0.339023	0.519696
AT2G42060	Cysteine/Histidine-rich C1 domain family protein; INVOLVED IN: intracellular signaling pathway	0.271025	0.338407	1.24862
AT4G31875	unknown function	0.390303	0.336741	0.862769
At5g43350	ARABIDOPSIS THALIANA PHOSPHATE TRANSPORTER 1, ATPT1, PHOSPHATE TRANSPORTER 1;1, PHT1;1	0.546502	0.335327	0.613587
At4g11320	Papain family cysteine protease	0.137529	0.335015	2.43596
At3g54420	ATCHITIV, ATEP3, CHITINASE CLASS IV, CHIV, EP3, HOMOLOG OF CARROT EP3-3 CHITINASE	0.583429	0.331377	0.567981
At4g36040	Chaperone DnaJ-domain superfamily protein	0.778249	0.329057	0.422817
At3g12220	SCPL16, SERINE CARBOXYPEPTIDASE-LIKE 16	0.356772	0.326649	0.915569
At1g80920	ATJ8, ATTOC12, J8, TOC12, TRANSLOCON AT THE OUTER ENVELOPE MEMBRANE OF CHLOROPLASTS 12	0.488507	0.326365	0.668088
AT2G31585	unknown function	0.466826	0.325697	0.697684
AT4G16190	Papain family cysteine protease	0.338357	0.318361	0.940902
AT5G43580	UNUSUAL SERINE PROTEASE INHIBITOR, UPI; Predicted to encode a PR (pathogenesis-related) peptide that belongs to the PR-6 proteinase inhibitor family	0.815847	0.316612	0.388077
AT5G12340	unknown function	0.536758	0.311965	0.581203
At2g15890	unknown function	0.476441	0.311942	0.654734
At5g21940	unknown function	0.476164	0.303861	0.638144
At1g73300	SCPL2, SERINE CARBOXYPEPTIDASE-LIKE 2; serine carboxypeptidase-like 2 (scpl2)	0.129524	0.30099	2.32382
AT3G09020	alpha 1,4-glycosyltransferase family protein	0.358568	0.299624	0.835613
AT1G66783	MICRORNA157A, MIR157A; Encodes a microRNA that targets several SPL family members, including SPL3,4, and 5	0.966767	0.296079	0.306257
AT5G35940	Mannose-binding lectin superfamily protein	0.0554245	0.290441	5.2403
AT4G19370	unknown function	0.326954	0.288524	0.88246
At2g39200	MILDEW RESISTANCE LOCUS O 12; The gene is expressed during early seedling growth, in root tips and cotyledon vascular system, in floral organs , and in fruit abscission zone	0.658901	0.280584	0.425837
AT3G21260	GLTP3, GLYCOLIPID TRANSFER PROTEIN 3	0.529855	0.273638	0.516439
AT5G22920	CHY-type/CTCHY-type/RING-type Zinc finger protein	0.423148	0.270798	0.63996
At4g39675	unknown function	0.672881	0.269704	0.40082
AT4G25170	unknown function	0.465322	0.268558	0.577144
AT5G46090	unknown function	0.239097	0.255129	1.06705
At3g14680	"CYTOCHROME P450, FAMILY 72, SUBFAMILY A, POLYPEPTIDE 14", CYP72A14	1.11312	0.251203	0.225675
AT3G15630	unknown function	0.549315	0.239642	0.436256
AT1G07560	Leucine-rich repeat protein kinase family protein	0.329017	0.236994	0.720308
At1g60750	NAD(P)-linked oxidoreductase superfamily protein	0.158389	0.235063	1.48409
AT1G52200	unknown function; PLAC8 family protein	0.383391	0.225076	0.587067
AT1G53480	unknown function; ARABIDOPSIS MTO 1 RESPONDING DOWN 1, ATMRD1, MRD1, MTO 1 RESPONDING DOWN 1	0.215809	0.222785	1.03232
At2g13810	AGD2-LIKE DEFENSE RESPONSE PROTEIN 1, ALD1, EDS TWO SUPPRESSOR 5, EDTS5	0.226243	0.21934	0.969489
At3g28740	CYP81D11, CYTOCHROME P450, FAMILY 81, SUBFAMILY D, POLYPEPTIDE 11	0.157919	0.216444	1.3706
At3g56400	ARABIDOPSIS THALIANA WRKY DNA-BINDING PROTEIN 70, ATWRKY70, WRKY DNA-BINDING PROTEIN 70, WRKY70	0.292582	0.208006	0.710934
At2g28210	ACA2, ALPHA CARBONIC ANHYDRASE 2, ATACA2	0.395012	0.205143	0.519332
At3g27940	LBD26, LOB DOMAIN-CONTAINING PROTEIN 26	0.23655	0.195801	0.827735
AT3G15450	unknown function	0.363472	0.18293	0.503285
At3g49780	ATPSK3 (FORMER SYMBOL), ATPSK4, PHYTOSULFOKINE 4 PRECURSOR, PSK4	0.209085	0.171124	0.818441
At2g44380	unknown function; Cysteine/Histidine-rich C1 domain family protein	0.424808	0.155684	0.36648
AT1G36640	unknown function;	0.16778	0.134736	0.803047
AT3G25190	The gene encodes nodulin-like21 whose transcript abundance was repressed under conditions of Fe-deficient growth.	0.130742	0.102752	0.785912
AT4G39770	TPPH, TREHALOSE-6-PHOSPHATE PHOSPHATASE H	0.0838468	0.0805138	0.960249
AT5G59680	Leucine-rich repeat protein kinase family protein	0.084659	0.0793644	0.937461
AT2G36690	2-oxoglutarate (2OG) and Fe(II)-dependent oxygenase superfamily protein;	0.498773	0.077768	0.155918

## Sheet: tpst-1 + PSK vs tpst-1
Gene locus	Protein function	Fold change tpst/wt	Fold change tpst+PSK/wt	Fold change tpst+PSK/tpst
At5g42600	MARNERAL SYNTHASE, MRN1; Encodes an oxidosqualene synthase that produces the monocyclic triterpene marneral.	0.0514853	1.47361	28.6219
At2g01520	(ZUSAMMEN-CA)-ENHANCED 1, MLP-LIKE PROTEIN 328, MLP328, ZCE1; copper ion binding	0.0352546	0.68411	19.4048
At5g42580	CYTOCHROME P450, FAMILY 705, SUBFAMILY A, POLYPEPTIDE 12", CYP705A12	0.120927	1.84534	15.26
At2g28860	CYP710A4, CYTOCHROME P450, FAMILY 710, SUBFAMILY A, POLYPEPTIDE 4	0.182287	2.41142	13.2287
AT5G04120	cofactor-dependent phosphoglycerate mutase (dPGM) - like protein with phosphoserine phosphatase activity that may be responsible for serine anabolism.	0.0697758	0.818836	11.7352
AT1G62510	Bifunctional inhibitor/lipid-transfer protein/seed storage 2S albumin superfamily protein; protease inhibitor	0.0633815	0.628454	9.91542
AT2G16005	MD-2-related lipid recognition domain-containing protein;	0.553374	5.37413	9.71156
At5g42590	CYP71A16, CYTOCHROME P450, FAMILY 71, SUBFAMILY A, POLYPEPTIDE 16, MARNERAL OXIDASE, MRO	0.119421	1.09536	9.1723
At3g25820	TERPENE SYNTHASE-LIKE SEQUENCE-1,8-CINEOLE", ATTPS-CIN, TERPENE SYNTHASE-LIKE SEQUENCE-1,8-CINEOLE, TPS-CIN; gene duplication	0.06096	0.516656	8.47533
At3g25830	TERPENE SYNTHASE-LIKE SEQUENCE-1,8-CINEOLE", ATTPS-CIN, TERPENE SYNTHASE-LIKE SEQUENCE-1,8-CINEOLE, TPS-CIN; gene duplication	0.0651675	0.516193	7.92102
At5g48010	THALIANOL SYNTHASE 1, THALIANOL SYNTHASE, THALIANOL SYNTHASE 1; Encodes an oxidosqualene cyclase involved in the biosynthesis of thalianol, a tricyclic triterpenoid of unknown function.	0.288193	2.26255	7.85082
AT4G22214	Encodes a defensin-like (DEFL) family protein.	0.104683	0.748515	7.15028
At5g48000	CYTOCHROME P450, FAMILY 708, SUBFAMILY A, POLYPEPTIDE 2", CYP708 A2, CYP708A2, CYTOCHROME P450, FAMILY 708, SUBFAMILY A, POLYPEPTIDE 2, THAH, THAH1, THALIANOL HYDROXYLASE, THALIANOL HYDROXYLASE 1	0.254402	1.76709	6.94605
At2g25150	HXXXD-type acyl-transferase family protein	0.437846	2.80874	6.4149
AT5G37990	S-adenosyl-L-methionine-dependent methyltransferases superfamily protein	0.630588	3.90129	6.18674
At5g47990	CYTOCHROME P450, FAMILY 705, SUBFAMILY A, POLYPEPTIDE 5", CYP705A5, THAD, THAD1, THALIAN-DIOL DESATURASE	0.279846	1.58261	5.65529
AT5G35940	Mannose-binding lectin superfamily protein	0.0554245	0.290441	5.2403
AT5G46890	Bifunctional inhibitor/lipid-transfer protein/seed storage 2S albumin superfamily protein	0.129908	0.676704	5.20911
AT3G27884	unknown function	0.362534	1.8778	5.17967
At2g26370	unknown function; MD-2-related lipid recognition domain-containing protein	0.224821	1.08206	4.81298
At4g22210	LOW-MOLECULAR-WEIGHT CYSTEINE-RICH 85; Encodes a member of a family of small,secreted, cysteine rich protein with sequence similarity to the PCP (pollen coat protein) gene family.	0.493063	2.35666	4.77963
At1g73330	ATDR4, DR4, DROUGHT-REPRESSED 4; encodes a plant-specific protease inhibitor-like protein	0.244567	1.15544	4.72445
AT1G45015	MD-2-related lipid recognition domain-containing protein	0.247685	1.16977	4.72279
AT3G02620	Plant stearoyl-acyl-carrier-protein desaturase family protein; fatty acid metabolic process, fatty acid biosynthetic process	0.174742	0.819921	4.69217
At5g38020	encodes a protein whose sequence is similar to SAM:salicylic acid carboxyl methyltransferase (SAMT)	1.15287	5.33457	4.6272
At5g24780	VEGETATIVE STORAGE PROTEIN 1; encodes an acid phosphatase similar to soybean vegetative storage proteins. Gene expression is induced by wounding and jasmonic acid.	0.81554	3.6568	4.48391
AT1G35625	RING/U-box superfamily protein; functions in peptidase activity	0.122558	0.522724	4.2651
At4g12550	AIR1, AUXIN-INDUCED IN ROOT CULTURES 1	0.150299	0.638728	4.24973
AT1G47317	Encodes a defensin-like (DEFL) family protein	0.456013	1.92905	4.23025
At1g18870	ARABIDOPSIS ISOCHORISMATE SYNTHASE 2, ATICS2, ICS2, ISOCHORISMATE SYNTHASE 2	0.632228	2.49266	3.94265
AT4G11190	Disease resistance-responsive (dirigent-like protein) family protein	0.721444	2.64571	3.66725
At1g18140	ATLAC1, LAC1, LACCASE 1; putative laccase	0.32419	1.1864	3.65958
At4g12545	Bifunctional inhibitor/lipid-transfer protein/seed storage 2S albumin superfamily protein	0.217008	0.781918	3.60317
At4g29690	Alkaline-phosphatase-like family protein	0.227773	0.813424	3.5712
At5g36130	Cytochrome P450 superfamily protein	1.95929	6.97041	3.55762
AT4G37235	unknown function	0.214744	0.758796	3.53349
AT1G66800	Its expression is enriched in non-root hair cells; Protein sequence is similar to Eucalyptus gunnii alcohol dehydrogenase of unknown physiological function	0.257295	0.885547	3.44176
At5g62330	Best hit: Plant invertase/pectin methylesterase inhibitor superfamily protein	0.189367	0.64535	3.40793
At5g47450	ARABIDOPSIS THALIANA TONOPLAST INTRINSIC PROTEIN 2;3, ATTIP2;3, DELTA-TIP3, DELTA-TONOPLAST INTRINSIC PROTEIN 3, TIP2;3, TONOPLAST INTRINSIC PROTEIN 2;3	0.227189	0.754044	3.31902
AT4G11210	Disease resistance-responsive (dirigent-like protein) family protein	0.23836	0.780541	3.27463
AT3G23510	Cyclopropane-fatty-acyl-phospholipid synthase	0.137032	0.444041	3.24042
AT4G28940	Phosphorylase superfamily protein;	0.312383	0.989046	3.16614
At5g36140	CYTOCHROME P450, FAMILY 716, SUBFAMILY A, POLYPEPTIDE 2", CYP716A2	1.49373	4.69814	3.14525
AT5G02170	Transmembrane amino acid transporter family protein	0.342016	1.07282	3.13676
At2g29130	ATLAC2, LAC2, LACCASE 2; putative laccase, knockout mutant had reduced root elongation under PEG-induced dehydration	0.418436	1.29444	3.09353
AT5G23840	MD-2-related lipid recognition domain-containing protein	0.348928	1.06343	3.04771
AT5G46900	Bifunctional inhibitor/lipid-transfer protein/seed storage 2S albumin superfamily protein	0.187937	0.546486	2.90782
At3g20940	CYTOCHROME P450, FAMILY 705, SUBFAMILY A, POLYPEPTIDE 30", CYP705A30	0.471662	1.3151	2.78823
At5g47980	HXXXD-type acyl-transferase family protein	1.06629	2.96374	2.77948
At4g37410	CYTOCHROME P450, FAMILY 81, SUBFAMILY F, POLYPEPTIDE 4", CYP81F4	0.260541	0.717811	2.75508
At2g38750	ANNEXIN 4; Annexins are a family of calcium dependent membrane binding proteins though to be involved in Golgi mediated secretion. This is one of four annexins identified in Arabidopsis.	0.343263	0.942839	2.74669
At4g26320	arabinogalactan protein 13 (AGP13); expressed at expansion stage	0.387787	1.06014	2.73383
AT3G54830	Transmembrane amino acid transporter family protein	0.742732	2.02841	2.73101
At1g78230	Outer arm dynein light chain 1 protein	0.358307	0.966926	2.69859
AT5G23830	MD-2-related lipid recognition domain-containing protein	0.360832	0.970509	2.68964
AT4G20390	unknown function	0.268287	0.71854	2.67826
At5g24140	SQP2, SQUALENE MONOOXYGENASE 2; Encodes a protein with similarity to squalene monoxygenases.	0.311349	0.818288	2.6282
AT3G29250	ATSDR4, SDR4, SHORT-CHAIN DEHYDROGENASE REDUCTASE 4; NAD(P)-binding Rossmann-fold superfamily protein	0.455913	1.19151	2.61346
AT4G12510	Bifunctional inhibitor/lipid-transfer protein/seed storage 2S albumin superfamily protein; lipid binding and lipid transport	0.335933	0.877201	2.61124
At1g55330	AGP21, ARABINOGALACTAN PROTEIN 21, ATAGP21	0.336925	0.874265	2.59484
AT4G25250	Plant invertase/pectin methylesterase inhibitor superfamily protein	0.350512	0.904944	2.58178
AT3G19320	Leucine-rich repeat (LRR) family protein	0.302047	0.777462	2.57398
At4g37940	AGAMOUS-LIKE 21, AGL21; encodes a MADS box protein, highly expressed in the root.	0.276575	0.711099	2.57109
AT4G27850	Glycine-rich protein family	0.283114	0.697607	2.46405
AT4G35160	O-methyltransferase family protein	0.367263	0.895329	2.43784
At1g68725	AGP19, ARABINOGALACTAN PROTEIN 19, ATAGP19; AGP19 is a lysine-rich arabinogalactan-protein (AGP)	0.498998	1.21121	2.42728
At5g60020	ATLAC17, LAC17, LACCASE 17; lignin biosynthetic process	0.394769	0.957926	2.42655
At1g17190	ATGSTU26, GLUTATHIONE S-TRANSFERASE TAU 26, GSTU26	0.346892	0.838394	2.41687
AT1G76790	IGMT5, INDOLE GLUCOSINOLATE O-METHYLTRANSFERASE 5	0.458485	1.09731	2.39334
AT5G45120	Eukaryotic aspartyl protease family protein	0.8886	2.10411	2.3679
At2g34500	CYP710A1; Encodes a protein with C22-sterol desaturase activity. The enzyme was shown to catalyze in the presence of NADPH the conversion of β-sitosterol to stigmasterol	0.326109	0.770676	2.36325
AT5G67430	Acyl-CoA N-acyltransferases (NAT) superfamily protein	0.353258	0.829176	2.34723
AT1G35250	Thioesterase superfamily protein	0.412257	0.965617	2.34227
At1g33670	Leucine-rich repeat (LRR) family protein	0.283535	0.660439	2.3293
At1g73300	SCPL2, SERINE CARBOXYPEPTIDASE-LIKE 2; serine carboxypeptidase-like 2 (scpl2)	0.129524	0.30099	2.32382
At4g33330	GLUCURONIC ACID SUBSTITUTION OF XYLAN 2, GUX2, plant glycogenin-like starch initiation protein 3 (PGSIP3)	0.511357	1.17843	2.30452
AT2G41190	Transmembrane amino acid transporter family protein	0.499483	1.14538	2.29313
At1g06120	Fatty acid desaturase family protein	0.267875	0.611333	2.28215
At4g39000	GLYCOSYL HYDROLASE 9B17; glycosyl hydrolase 9B17 (GH9B17); FUNCTIONS IN: hydrolase activity, hydrolyzing O-glycosyl compounds, catalytic activity; carbohydrate metabolic process	0.251415	0.569991	2.26713
At2g23620	METHYL ESTERASE 1; Encodes a protein shown to have carboxylesterase activity, methyl salicylate esterase activity, methyl jasmonate esterase activity, and methyl IAA esterase activity in vitro	0.469258	1.05587	2.25008
At5g27200	ACP5, ACYL CARRIER PROTEIN 5	0.35912	0.803313	2.23689
At4g01140	unknown function	0.453705	1.00613	2.21758
AT4G33120	S-adenosyl-L-methionine-dependent methyltransferases superfamily protein	0.324098	0.718372	2.21653
At3g56000	ARABIDOPSIS THALIANA CELLULOSE SYNTHASE LIKE A14, ATCSLA14, CELLULOSE SYNTHASE LIKE A14, CSLA14	0.331521	0.733141	2.21145
AT2G17500	Auxin efflux carrier family protein	0.400627	0.885524	2.21035
AT3G24715	Protein kinase superfamily protein with octicosapeptide/Phox/Bem1p domain	0.468302	1.03434	2.2087
At1g70720	Plant invertase/pectin methylesterase inhibitor superfamily protein	0.901328	1.98473	2.20201
At2g02820	Encodes a putative transcription factor (MYB88)	0.415374	0.90298	2.1739
At1g58270	unknown function; ZW9 mRNA	0.367697	0.79244	2.15514
At1g52580	ATRBL5, RBL5, RHOMBOID-LIKE PROTEIN 5	0.254233	0.54639	2.14917
AT1G09750	Eukaryotic aspartyl protease family protein	0.515921	1.10612	2.14397
AT1G78520	unknown function; Carbohydrate-binding X8 domain superfamily protein	0.76687	1.63715	2.13484
AT5G51500	Plant invertase/pectin methylesterase inhibitor superfamily	0.363551	0.774931	2.13156
AT4G37409	unknown function	0.370663	0.787783	2.12533
At2g22630	AGAMOUS-LIKE 17, AGL17; Encodes a MADs domain containing protein	0.356016	0.753835	2.11742
At1g75750	GASA1, GAST1 PROTEIN HOMOLOG 1; GA-responsive GAST1 protein homolog regulated by BR and GA antagonistically. Possibly involved in cell elongation based on expression data	0.450634	0.949147	2.10625
At2g20750	ATEXPB1, ATHEXP BETA 1.5, EXPANSIN B1, EXPB1; ATEXPB1, ATHEXP BETA 1.5, EXPANSIN B1, EXPB1	0.41119	0.865529	2.10494
At2g25160	CYP82F1, "CYTOCHROME P450, FAMILY 82, SUBFAMILY F, POLYPEPTIDE 1"	0.476945	1.00333	2.10367
AT5G51890	encodes peroxidase involved in the lignification of tracheary elements (TE) in roots	0.504667	1.06105	2.10248
At1g32100	ATPRR1, PINORESINOL REDUCTASE 1, PRR1; Encodes a pinoresinol reductase involved in lignan biosynthesis	0.421186	0.884765	2.10065
AT1G47271	Cystathionine beta-synthase (CBS) family protein	0.407696	0.850726	2.08667
AT3G57950	unknown function; predicted location chloroplast	0.371013	0.770544	2.07687
AT3G59370	Vacuolar calcium-binding protein-related	0.422177	0.875901	2.07472
At2g31900	ATMYO5, MYOSIN XI F, MYOSIN-LIKE PROTEIN XIF; actin filament-based movement, metabolic process	0.518355	1.07102	2.0662
AT1G22480	Cupredoxin superfamily protein; plastocyanin-like domain-containing protei	0.404261	0.832337	2.05891
AT3G59730	Concanavalin A-like lectin protein kinase family protein; FUNCTIONS IN: carbohydrate binding, kinase activity	0.450313	0.926442	2.05733
AT5G02000	unknown function	0.329741	0.67271	2.04012
At1g15460	ARABIDOPSIS THALIANA REQUIRES HIGH BORON 4, ATBOR4, BOR4, REQUIRES HIGH BORON 4; Encodes a efflux-type boron transporter.	0.954147	1.94093	2.0342
AT2G31920	unknown function	0.591884	1.20168	2.03027
At1g08430	ALMT1, ALUMINUM-ACTIVATED MALATE TRANSPORTER 1	1.04743	2.12632	2.03003
AT2G23540	GDSL-like Lipase/Acylhydrolase superfamily protein	0.356763	0.718085	2.01278
At5g15630	COBL4, COBRA-LIKE4; Encodes a member of the COBRA family, similar to phytochelatin synthetase. Involved in secondary cell wall biosynthesis.	0.478513	0.962777	2.01202
At2g28315	unknown function; Nucleotide/sugar transporter family protein	0.482751	0.971283	2.01198
At4g17220	ATMAP70-5, MAP70-5, MICROTUBULE-ASSOCIATED PROTEINS 70-5; Encodes a microtubule associated protein (MAP70-5).	0.372841	0.747141	2.00391
AT3G56620	nodulin MtN21 /EamA-like transporter family protein	0.689193	1.3789	2.00074
At1g65845	unknown function	0.756735	0.378123	0.499677
At2g35930	PUB23; Encodes a cytoplasmically localized U-box domain containing E3 ubiquitin ligase that is involved in the response to water stress; acts as a negative regulator of PAMP-triggered immunity.	1.60904	0.799846	0.497095
AT1G49320	ATUSPL1, UNKNOWN SEED PROTEIN LIKE 1, USPL1	1.58964	0.78492	0.493773
AT2G26440	Plant invertase/pectin methylesterase inhibitor superfamily	2.77036	1.36508	0.492746
AT5G14360	Ubiquitin-like superfamily protein	2.94711	1.44918	0.491729
AT1G60110	Mannose-binding lectin superfamily protein	2.20087	1.08176	0.491516
AT3G20590	Late embryogenesis abundant (LEA) hydroxyproline-rich glycoprotein family	1.62611	0.79746	0.490409
At2g41370	BLADE ON PETIOLE2, BOP2; Encodes BOP2, a cytoplasmic and nuclear-localized NPR1 like protein with BTB/POZ domain and ankyrin repeats.	1.79135	0.863222	0.481883
At2g39350	ABCG1, ATP-BINDING CASSETTE G1; ABC-2 type transporter family protein	2.63227	1.26713	0.481385
At2g01670	nudix hydrolase homolog 17 (NUDT17); hydrolase activity;	1.47105	0.700031	0.475871
AT5G25190	ESE3, ETHYLENE AND SALT INDUCIBLE 3; encodes a member of the ERF (ethylene response factor) subfamily B-6 of ERF/AP2 transcription factor family.	3.04521	1.44688	0.475133
At3g62280	GDSL-like Lipase/Acylhydrolase superfamily protein	1.85158	0.873597	0.471811
At5g46780	VQ motif-containing protein	1.21415	0.572789	0.471763
AT5G53486	unknown function	4.52653	2.12772	0.470056
AT1G58807	Disease resistance protein (CC-NBS-LRR class) family, defense response	2.32424	1.08394	0.466365
At3g60550	CYCLIN P3;2	1.81131	0.843198	0.465519
At5g36920	unknown function	1.93734	0.901771	0.465469
AT3G10720	Plant invertase/pectin methylesterase inhibitor superfamily	2.58149	1.20085	0.465176
At4g21870	HSP20-like chaperones superfamily protein	1.74331	0.808226	0.463616
At1g76420	ANAC031, ARABIDOPSIS NAC DOMAIN CONTAINING PROTEIN 31	2.77104	1.28451	0.463546
At2g28260	ATCNGC15, CNGC15, CYCLIC NUCLEOTIDE-GATED CHANNEL 15	2.07608	0.961596	0.46318
At2g18490	C2H2-like zinc finger protein; sequence-specific DNA binding transcription factor activity, zinc ion binding, nucleic acid binding	1.67547	0.775938	0.463116
AT4G23515	Toll-Interleukin-Resistance (TIR) domain family protein	1.81948	0.826695	0.454359
At1g13110	"CYTOCHROME P450, FAMILY 71 SUBFAMILY B, POLYPEPTIDE 7", CYP71B7	0.817934	0.370571	0.453057
AT1G59218	Disease resistance protein (CC-NBS-LRR class) family, defense response	2.36199	1.06836	0.452315
AT4G21902	unknown function	2.76018	1.24667	0.451663
At5g20820	SAUR-like auxin-responsive protein family	2.68267	1.21155	0.451622
At2g19800	MIOX2, MYO-INOSITOL OXYGENASE 2	1.31658	0.593917	0.451108
AT5G61600	ERF104, ETHYLENE RESPONSE FACTOR 104	1.09317	0.492041	0.450103
At2g42850	"CYTOCHROME P450, FAMILY 718", CYP718	1.80597	0.808547	0.447709
AT2G18350	ATHB24; homeobox protein 24; regulation of transcription	2.03997	0.911897	0.447015
At1g33280	BRN1, NAC DOMAIN CONTAINING PROTEIN 15, NAC015, ANAC015, BEARSKIN 1	3.09997	1.37742	0.444332
At5g46050	ARABIDOPSIS THALIANA PEPTIDE TRANSPORTER 3, ATPTR3, PEPTIDE TRANSPORTER 3, PTR3	1.49184	0.657673	0.440846
At4g02330	ATPME41, ATPMEPCRB, PECTIN METHYLESTERASE 41, PME41; Encodes a pectin methylesterase that is sensitive to chilling stress and brassinosteroid regulation.	2.72136	1.19559	0.439336
AT1G80160	GLYI7, GLYOXYLASE I 7; Lactoylglutathione lyase / glyoxalase I family protein	1.83129	0.803779	0.438914
AT1G55380	Cysteine/Histidine-rich C1 domain family protein	1.76992	0.7763	0.438607
At2g21610	A. THALIANA PECTINESTERASE 11, ATPE11, PE11, PECTINESTERASE 11; N-terminal protein myristoylation, cell wall modification	2.35755	1.03178	0.43765
AT4G01430	nodulin MtN21 /EamA-like transporter family protein	1.033	0.451648	0.43722
At2g25510	unknown function	1.69183	0.739116	0.436873
At4g29780	unknown function	2.18491	0.944291	0.432188
AT2G18360	alpha/beta-Hydrolases superfamily protein;	1.89612	0.8178	0.431302
AT4G38140	RING/U-box superfamily protein; FUNCTIONS IN: zinc ion binding; LOCATED IN: anchored to membrane;	3.52521	1.51841	0.430727
AT3G46280	protein kinase-related	1.8784	0.803103	0.427547
AT3G14060	unknown function	2.09908	0.895933	0.426821
At1g56430	ARABIDOPSIS THALIANA NICOTIANAMINE SYNTHASE 4, ATNAS4, NAS4, NICOTIANAMINE SYNTHASE 4	13.6685	5.83274	0.426727
AT1G52060	Mannose-binding lectin superfamily protein	1.87744	0.800994	0.426643
At3g47760	A. THALIANA ABC2 HOMOLOG 4, ABC2 HOMOLOG 4, ABCA5, ATATH4, ATH4, ATP-BINDING CASSETTE A5; ATPase	2.07043	0.882367	0.426176
At2g39200	MILDEW RESISTANCE LOCUS O 12; The gene is expressed during early seedling growth, in root tips and cotyledon vascular system, in floral organs , and in fruit abscission zone	0.658901	0.280584	0.425837
AT1G67850	unknown function	2.00004	0.849381	0.424682
At4g36040	Chaperone DnaJ-domain superfamily protein	0.778249	0.329057	0.422817
AT1G59740	Major facilitator superfamily protein; proton-dependent oligopeptide transport (POT)	3.37179	1.40617	0.41704
AT1G49030	unknown function; PLAC8 family protein	1.47394	0.614231	0.416728
AT3G22800	Leucine-rich repeat (LRR) family protein	1.52551	0.634703	0.41606
At2g16060	AHB1; Encodes a class 1 nonsymbiotic hemoglobin induced by low oxygen levels with very high oxygen affinity.	3.18376	1.31992	0.414579
At4g38420	SKS9, SKU5 SIMILAR 9; SKU5 similar 9 (sks9); FUNCTIONS IN: oxidoreductase activity, copper ion binding	6.95366	2.85019	0.409884
At5g20045	unknown function	2.61194	1.06728	0.408616
AT2G47870	Thioredoxin superfamily protein; glutaredoxin family protein	2.89479	1.18279	0.408593
AT1G11540	Sulfite exporter TauE/SafE family protein	1.44871	0.587963	0.405852
AT5G55370	MBOAT (membrane bound O-acyl transferase) family protein	2.30266	0.926929	0.402546
At4g39675	unknown function	0.672881	0.269704	0.40082
At5g49520	ARABIDOPSIS THALIANA WRKY DNA-BINDING PROTEIN 48, ATWRKY48, WRKY DNA-BINDING PROTEIN 48, WRKY48	3.10185	1.23576	0.398394
At4g33220	pectin methylesterase 44 (PME44); FUNCTIONS IN: enzyme inhibitor activity, pectinesterase activity; INVOLVED IN: cell wall modification	2.86203	1.13422	0.396301
At1g71380	ARABIDOPSIS THALIANA GLYCOSYL HYDROLASE 9B3, ATCEL3, ATGH9B3, CEL3, CELLULASE 3	2.87894	1.13642	0.394736
AT2G40330	PYL6, PYR1-LIKE 6, RCAR9, REGULATORY COMPONENTS OF ABA RECEPTOR 9; Mediate ABA-dependent regulation of protein phosphatase 2Cs ABI1 and ABI2.	1.21414	0.473886	0.390307
AT1G25275	unknown function	2.66437	1.03959	0.390182
At4g36110	SAUR9, SMALL AUXIN UPREGULATED RNA 9; SAUR-like auxin-responsive protein family	2.5692	1.00061	0.389464
AT5G43580	UNUSUAL SERINE PROTEASE INHIBITOR, UPI; Predicted to encode a PR (pathogenesis-related) peptide that belongs to the PR-6 proteinase inhibitor family	0.815847	0.316612	0.388077
AT1G29730	Leucine-rich repeat transmembrane protein kinase	2.9006	1.12562	0.388065
AT1G21320	nucleotide binding;nucleic acid binding	3.13036	1.2087	0.386121
At4g01540	ANAC068, ARABIDOPSIS NAC DOMAIN CONTAINING PROTEIN 68, Encodes a membrane-bound NAC (for NAM, ATAF1/2, CUC2) transcription factor	2.11244	0.804459	0.38082
unknown	unknown function	1.00727	0.37636	0.373642
At1g21326	unknown function; VQ motif-containing protein	2.29246	0.850787	0.371124
At2g44380	unknown function; Cysteine/Histidine-rich C1 domain family protein	0.424808	0.155684	0.36648
AT1G66930	serine/threonine protein kinase superfamily protein	1.31438	0.480202	0.365345
At2g23170	encodes an IAA-amido synthase that conjugates Asp and other amino acids to auxin in vitro.	4.2378	1.54801	0.365286
At4g04890	PDF2, PROTODERMAL FACTOR 2; Encodes a homeodomain protein that is expressed in the LI layer of the vegetative, floral and inflorescence meristems	4.24939	1.53452	0.361116
At3g59900	ARGOS, AUXIN-REGULATED GENE INVOLVED IN ORGAN SIZE; Inducible by auxin. Involved in lateral organ size control.	4.63192	1.66029	0.358445
AT1G35830	unknown function; VQ motif-containing protein	2.9538	1.05683	0.357787
AT2G43610	Chitinase family protein	2.26096	0.807897	0.357325
At3g22120	CELL WALL-PLASMA MEMBRANE LINKER PROTEIN, CWLP	8.8063	3.08839	0.350702
At5g48430	Eukaryotic aspartyl protease family protein;	1.15108	0.396098	0.344109
At3g47340	GLUTAMINE-DEPENDENT ASPARAGINE SYNTHASE 1; encodes a glutamine-dependent asparagine synthetase, the predicted ASN1 peptide contains a purF-type glutamine-binding domain	3.45767	1.17607	0.340134
At2g44080	Encodes ARL, a gene similar to ARGOS involved in cell expansion-dependent organ growth. Upregulated by brassinosteroid. Acts downstream of BRI1.	3.60143	1.2142	0.337143
AT1G07175	unknown function	2.95075	0.981997	0.332795
AT1G33790	jacalin lectin family protein	4.70715	1.53522	0.326148
At1g02430	ADP-RIBOSYLATION FACTOR D1B, ARFD1B, ATARFD1B; A member of ARF GTPase family	2.29277	0.744988	0.32493
At1g65570	Pectin lyase-like superfamily protein	4.26402	1.37949	0.323519
AT5G64100	Peroxidase superfamily protein	1.90434	0.615835	0.323385
At1g27020	unknown function	1.81724	0.572246	0.314898
AT1G52050	Mannose-binding lectin superfamily protein	2.02912	0.638076	0.31446
At4g12470	AZELAIC ACID INDUCED 1, AZI1. Involved in the priming of salicylic acid induction and systemic immunity triggered by pathogen or azelaic acid. Functions in lipid binding	3.10486	0.957948	0.308532
AT4G25310	2-oxoglutarate (2OG) and Fe(II)-dependent oxygenase superfamily protein	2.88987	0.890954	0.308302
At1g02920	ARABIDOPSIS GLUTATHIONE S-TRANSFERASE 11,GLUTATHIONE S-TRANSFERASE 11; Encodes glutathione transferase belonging to the phi class of GSTs	1.64025	0.505286	0.308054
AT1G66783	MICRORNA157A, MIR157A; Encodes a microRNA that targets several SPL family members, including SPL3,4, and 5	0.966767	0.296079	0.306257
At5g54490	PBP1, PINOID-BINDING PROTEIN 1; Encodes a PINOID (PID)-binding protein containing putative EF-hand calcium-binding motifs	4.44389	1.35468	0.304841
At1g76930	EXTENSIN 4, Encodes an Arabidopsis extensin gene that belongs to cell-wall hydroxyproline-rich glycoproteins	3.31121	0.992138	0.299631
AT3G46880	unknown function; predicted location chloroplast	3.19713	0.912804	0.285507
AT5G41300	Receptor-like protein kinase-related family protein	3.28686	0.934396	0.284282
At2g38870	Predicted to encode a PR (pathogenesis-related) peptide that belongs to the PR-6 proteinase inhibitor family.	1.9072	0.53496	0.280495
AT1G73600	S-adenosyl-L-methionine-dependent methyltransferases superfamily protein	6.15865	1.70248	0.276438
At4g15350	CYTOCHROME P450, FAMILY 705, SUBFAMILY A, POLYPEPTIDE 2", CYP705A2	3.60778	0.981035	0.271922
AT5G64120	Peroxidase superfamily protein	1.28969	0.347791	0.269671
At1g27730	SALT TOLERANCE ZINC FINGER, STZ, ZAT10; Related to Cys2/His2-type zinc-finger proteins found in higher plants	3.27094	0.871873	0.266552
AT5G41290	Receptor-like protein kinase-related family protein	3.99743	1.03498	0.258911
AT4G22470	protease inhibitor/seed storage/lipid transfer protein (LTP) family protein;	4.78933	1.20281	0.251143
AT1G13480	unknown function	2.93938	0.722253	0.245717
At2g47550	unknown function; Plant invertase/pectin methylesterase inhibitor superfamily	4.11192	0.996368	0.242312
AT5G44572	unknown function	6.15306	1.47416	0.239582
AT1G29740	Leucine-rich repeat transmembrane protein kinase	3.50027	0.824356	0.235512
At3g14680	"CYTOCHROME P450, FAMILY 72, SUBFAMILY A, POLYPEPTIDE 14", CYP72A14	1.11312	0.251203	0.225675
AT2G43140	basic helix-loop-helix (bHLH) DNA-binding superfamily protein	2.85553	0.633136	0.221723
AT5G24070	Peroxidase superfamily protein	4.39788	0.919423	0.209061
AT5G44585	unknown function	2.53788	0.468499	0.184602
At4g15360	CYTOCHROME P450, FAMILY 705, SUBFAMILY A, POLYPEPTIDE 3", CYP705A3	7.15304	1.23326	0.172411
AT2G36690	2-oxoglutarate (2OG) and Fe(II)-dependent oxygenase superfamily protein;	0.498773	0.077768	0.155918
AT1G67105	unknown function	6.93036	1.04555	0.150866
AT2G43620	Chitinase family protein	7.92701	1.11627	0.140818
At5g38940	RmlC-like cupins superfamily protein	3.56185	0.487182	0.136778
At3g49630	2-oxoglutarate (2OG) and Fe(II)-dependent oxygenase superfamily protein	6.78093	0.81505	0.120197
AT4g12490	Bifunctional inhibitor/lipid-transfer protein/seed storage 2S albumin superfamily protein; lipid binding and lipid transport	7.67411	0.798963	0.104111
At2g20835	unknown function	10.6793	1.09576	0.102606
AT3G44970	Cytochrome P450 superfamily protein	19.7396	1.88299	0.0953914
At5g40590	Cysteine/Histidine-rich C1 domain family protein	8.67251	0.739892	0.0853146
At4g15370	BARS1, BARUOL SYNTHASE 1, PEN2, PENTACYCLIC TRITERPENE SYNTHASE 2; Encodes an oxidosqualene cyclase that primarily produces the tetracyclic triterpene baruol in vitro	9.66989	0.682746	0.0706053
AT3G27950	GDSL-like Lipase/Acylhydrolase superfamily protein	6.72641	0.287594	0.0427559
